# Supplementary material for: Assessing assemblage-wide mammal responses to different types of habitat modification in Amazonian forests
Source: Sci Rep. 2022 Feb 2;12:1797. doi: 10.1038/s41598-022-05450-1 (PMC8810785; doi:10.1038/s41598-022-05450-1)
Supplement: Supplementary file 2 — Supplementary Information 2. [file 41598_2022_5450_MOESM2_ESM.csv]

municipio	ambiente	trilha1	trilha2	trilha3	segmento	metros_percorridos	Alouatta_belzebul	Alouatta_macconnelli	Ateles_paniscus	Bradypus_variegatus	Cabassous_unicinctus	Cebus_kaapori	Cebus_olivaceus	Cerdocyon_thous	Chiropotes_satanas	Choloepus_didactylus	Cuniculus_paca	Dasyprocta_leporina	Dasyprocta_prymnolopha	Dasypus_kappleri	Dasypus_novemcinctus	Didelphis_imperfecta	Eira_barbara	Euphractus_sexcinctus	Galictis_vittata	Leopardus_pardalis	Leopardus_wiedii	Mazama_americana	Mazama_gouazoubira	Mazama_nemorivaga	Microsciurus_sp.	Myoprocta_acouchy	Myrmecophaga_tridactyla	Nasua_nasua	Panthera_onca	Pecari_tajacu	Pithecia_pithecia	Potos_flavus	Priodontes_maximus	Procyon_cancrivorus	Puma_concolor	Puma_yagouaroundi	Saguinus_midas	Saguinus_ursulus	Saimiri_collinsi	Saimiri_sciureus	Sapajus_apella	Sapajus_libidinosus	Sciurus_aestuans
Almeirim	EP	10	10	EP_10	0-2100	26400	0	0	0	0	0	0	0	0	0	0	0	0	0	0	0	0	0	0	0	0	0	0	0	0	0	0	0	0	0	0	0	0	0	0	0	0	0	0	0	0	1	0	0
Almeirim	EP	14	14	EP_14	0-4700	52450	0	0	0	0	0	0	0	0	0	0	0	0	0	0	0	0	0	0	0	0	0	0	0	0	0	0	0	0	0	0	0	0	0	0	0	0	0	0	0	0	4	0	0
Almeirim	EP	52	52	EP_52	0-4800	49500	0	0	0	0	0	0	0	0	0	0	0	0	0	0	0	0	0	0	0	0	0	0	0	0	0	0	0	0	0	0	0	0	0	0	0	0	0	0	0	0	0	0	0
Almeirim	EP	95	95	EP_95	0-2300	30000	0	0	0	0	0	0	0	0	0	0	0	0	0	0	0	0	0	0	0	0	0	1	0	0	0	0	0	0	0	0	0	0	0	0	0	0	0	0	0	0	0	0	0
Almeirim	EP	127	127	EP_127	0-1800	22700	0	0	0	0	0	0	0	0	0	0	0	0	0	0	0	0	0	0	0	0	0	0	0	0	0	0	0	0	0	0	0	0	0	0	0	0	0	0	0	0	0	0	0
Almeirim	PF	Bituba	Bituba	PF_Bituba	0-4000	54500	0	1	3	0	0	0	0	0	0	0	0	4	0	0	0	0	0	0	0	0	0	2	1	0	0	1	0	0	0	1	0	0	0	0	0	0	7	0	0	0	1	0	0
Almeirim	PF	Castanhal	Castanhal	PF_Castanhal	0-4000	47000	0	4	0	0	0	0	0	0	0	0	0	5	0	0	0	0	0	0	0	0	0	2	2	0	0	0	0	0	0	1	0	0	0	0	0	0	0	0	0	0	4	0	0
Almeirim	PF	Estacao	Estacao	PF_Estacao	0-4000	52750	0	8	15	0	0	0	0	0	0	0	0	5	0	0	0	0	0	0	0	0	0	0	0	0	1	3	0	0	0	7	1	0	0	0	0	0	1	0	0	0	2	0	1
Almeirim	PF	Pacanari	Pacanari	PF_Pacanari	0-4800	48050	0	7	2	0	0	0	0	0	0	0	0	5	0	0	0	0	1	0	0	1	0	7	6	0	0	1	0	0	0	1	1	0	0	0	0	0	4	0	0	0	2	0	0
Almeirim	PF	Quaruba	Quaruba	PF_Quaruba	0-3000	36100	0	2	5	0	0	0	0	0	0	0	0	0	0	0	0	0	1	0	0	0	0	2	2	0	1	0	0	0	0	1	0	0	0	0	0	0	6	0	0	0	2	0	0
Almeirim	SF	55	55	SF_55	0-2200	25100	0	0	0	0	0	0	0	0	0	0	0	7	0	0	0	0	0	0	0	0	0	0	0	0	0	0	0	1	0	0	0	0	0	0	0	0	4	0	0	4	2	0	0
Almeirim	SF	56	56	SF_56	0-5000	44150	0	0	0	0	0	0	0	0	0	0	0	12	0	0	0	0	2	0	0	0	0	8	2	0	0	0	1	3	0	1	1	0	0	0	0	0	14	0	0	0	10	0	0
Almeirim	SF	75	75	SF_75	0-4000	60050	0	0	0	0	0	0	0	0	0	0	0	8	0	0	0	0	0	0	0	0	0	4	0	0	0	0	0	2	0	2	0	0	0	0	0	0	0	0	0	0	2	0	0
Almeirim	SF	86	86	SF_86	0-2800	31200	0	0	0	0	0	0	0	0	0	0	0	4	0	0	0	0	0	0	0	0	0	1	0	0	1	0	0	0	0	1	0	0	0	0	0	0	4	0	0	1	6	0	0
Almeirim	SF	91	91	SF_91	0-3000	37200	0	1	0	0	0	0	0	0	0	0	0	10	0	0	0	0	0	0	0	0	0	6	1	0	0	0	0	0	0	0	1	0	0	0	0	0	12	0	0	1	9	0	0
Moju	OP	Amapalma	Amapalma	OP_Amapalma	0-600	6600	0	0	0	0	0	0	0	0	0	0	0	0	0	0	0	0	0	0	0	0	0	0	0	0	0	0	0	0	0	1	0	0	0	0	0	0	0	0	0	0	0	0	0
Moju	OP	Amapalma	Amapalma	OP_Amapalma	1201-1800	6600	0	0	0	0	0	0	0	0	0	0	0	0	0	0	0	0	0	0	0	0	0	0	0	0	0	0	0	0	0	0	0	0	0	0	0	0	0	0	0	0	0	0	0
Moju	OP	Amapalma	Amapalma	OP_Amapalma	1801-2400	6600	0	0	0	0	0	0	0	0	0	0	0	0	0	0	0	0	0	0	0	0	0	0	0	0	0	0	0	1	0	0	0	0	0	0	0	0	0	0	0	0	0	0	0
Moju	OP	Amapalma	Amapalma	OP_Amapalma	2401-3000	6600	0	0	0	0	0	0	0	1	0	0	0	0	0	0	0	0	0	0	0	0	0	0	0	0	0	0	0	0	0	0	0	0	0	0	0	0	0	0	0	0	0	0	0
Moju	OP	Amapalma	Amapalma	OP_Amapalma	3001-3600	6600	0	0	0	0	0	0	0	0	0	0	0	0	0	0	0	0	0	0	0	0	0	0	0	0	0	0	0	0	0	0	0	0	0	0	0	0	0	0	0	0	0	0	0
Moju	OP	Amapalma	Amapalma	OP_Amapalma	3601-4200	6600	0	0	0	0	0	0	0	0	0	0	0	0	0	0	0	0	0	0	0	0	0	0	0	0	0	0	0	0	0	0	0	0	0	0	0	0	0	0	0	0	0	0	0
Moju	OP	Amapalma	Amapalma	OP_Amapalma	601-1200	6600	0	0	0	0	0	0	0	0	0	0	0	0	0	0	0	0	0	0	0	0	0	0	0	0	0	0	0	0	0	0	0	0	0	0	0	0	0	0	0	0	0	0	0
Moju	OP	Areial	Areial	OP_Areial	0-600	6600	0	0	0	0	0	0	0	0	0	0	0	0	0	0	0	0	0	0	0	0	0	0	0	0	0	0	0	0	0	0	0	0	0	0	0	0	0	0	0	0	0	0	0
Moju	OP	Areial	Areial	OP_Areial	1201-1800	6600	0	0	0	0	0	0	0	0	0	0	0	0	0	0	0	0	0	0	0	0	0	0	0	0	0	0	0	0	0	0	0	0	0	0	0	0	0	0	0	0	0	0	0
Moju	OP	Areial	Areial	OP_Areial	1801-2400	6600	0	0	0	0	0	0	0	1	0	0	0	0	2	0	0	0	0	0	0	0	0	0	0	0	0	0	0	0	0	0	0	0	0	0	0	0	0	0	0	0	0	0	0
Moju	OP	Areial	Areial	OP_Areial	2401-3000	6600	0	0	0	0	0	0	0	0	0	0	0	0	0	0	0	0	0	0	0	0	0	0	0	0	0	0	0	14	0	0	0	0	0	0	0	0	0	0	0	0	0	0	0
Moju	OP	Areial	Areial	OP_Areial	3001-3600	6600	0	0	0	0	0	0	0	0	0	0	0	0	0	0	0	0	0	0	0	0	0	0	0	0	0	0	0	0	0	0	0	0	0	0	0	0	0	0	0	0	0	0	0
Moju	OP	Areial	Areial	OP_Areial	3601-4200	6600	0	0	0	0	0	0	0	0	0	0	0	0	0	0	0	0	0	0	0	0	0	0	0	0	0	0	0	0	0	0	0	0	0	0	0	0	0	0	0	0	0	0	0
Moju	OP	Areial	Areial	OP_Areial	601-1200	6600	0	0	0	0	0	0	0	0	0	0	0	0	0	0	0	0	0	0	0	0	0	0	0	0	0	0	0	0	0	1	0	0	0	0	0	0	0	0	0	0	0	0	0
Moju	OP	CPA_I26	CPA_I26	OP_CPA_I26	0-600	6600	0	0	0	0	1	0	0	1	0	0	0	0	0	0	0	0	0	0	0	0	0	0	0	0	0	0	0	0	0	0	0	0	0	0	0	0	0	0	0	0	0	0	0
Moju	OP	CPA_I26	CPA_I26	OP_CPA_I26	1201-1800	6600	0	0	0	0	0	0	0	1	0	0	0	0	0	0	0	0	0	0	0	0	0	0	0	0	0	0	0	0	0	0	0	0	0	0	0	0	0	0	0	0	0	0	0
Moju	OP	CPA_I26	CPA_I26	OP_CPA_I26	1801-2400	6600	0	0	0	0	0	0	0	0	0	0	0	0	0	0	0	0	0	0	0	0	0	0	0	0	0	0	0	0	0	0	0	0	0	0	0	0	0	0	0	0	0	0	0
Moju	OP	CPA_I26	CPA_I26	OP_CPA_I26	2401-3000	6600	0	0	0	0	0	0	0	0	0	0	0	0	0	0	0	0	1	0	1	0	0	0	0	0	0	0	0	0	0	0	0	0	0	0	0	0	0	7	0	0	0	0	0
Moju	OP	CPA_I26	CPA_I26	OP_CPA_I26	3001-3600	6600	0	0	0	0	0	0	0	0	0	0	0	0	0	0	0	0	0	0	0	0	0	0	0	0	0	0	0	0	0	0	0	0	0	0	0	0	0	0	0	0	0	0	0
Moju	OP	CPA_I26	CPA_I26	OP_CPA_I26	3601-4200	6600	0	0	0	0	0	0	0	1	0	0	0	0	0	0	0	0	0	0	0	0	0	0	0	0	0	0	0	0	0	0	0	0	0	0	0	0	0	0	0	0	0	0	0
Moju	OP	CPA_I26	CPA_I26	OP_CPA_I26	601-1200	6600	0	0	0	0	0	0	0	0	0	0	0	0	0	0	0	0	0	0	0	0	0	0	0	0	0	0	0	0	0	0	0	0	0	0	0	0	0	0	0	0	0	0	0
Moju	OP	CPA_M35	CPA_M35	OP_CPA_M35	0-600	6600	0	0	0	0	0	0	0	11	0	0	0	0	0	0	1	0	0	0	0	0	0	0	0	0	0	0	0	0	0	0	0	0	0	0	0	0	0	0	0	0	0	0	0
Moju	OP	CPA_M35	CPA_M35	OP_CPA_M35	1201-1800	6600	0	0	0	0	0	0	0	2	0	0	0	0	0	0	0	0	0	0	0	0	0	0	0	0	0	0	0	0	0	0	0	0	0	0	0	0	0	0	0	0	0	0	0
Moju	OP	CPA_M35	CPA_M35	OP_CPA_M35	1801-2400	6600	0	0	0	0	0	0	0	0	0	0	0	0	0	0	0	0	0	0	0	0	0	0	0	0	0	0	0	0	0	0	0	0	0	0	0	0	0	0	0	0	0	0	0
Moju	OP	CPA_M35	CPA_M35	OP_CPA_M35	2401-3000	6600	0	0	0	0	0	0	0	1	0	0	0	0	0	0	0	0	0	0	0	0	0	0	0	0	0	0	0	0	0	0	0	0	0	0	0	0	0	0	0	0	0	0	0
Moju	OP	CPA_M35	CPA_M35	OP_CPA_M35	3001-3600	6600	0	0	0	0	0	0	0	0	0	0	0	0	0	0	0	0	0	0	0	0	0	0	0	0	0	0	0	0	0	0	0	0	0	0	0	0	0	0	0	0	0	0	0
Moju	OP	CPA_M35	CPA_M35	OP_CPA_M35	3601-4200	6600	0	0	0	0	0	0	0	0	0	0	0	0	0	0	0	0	0	0	1	0	0	0	0	0	0	0	0	0	0	0	0	0	0	0	0	0	0	0	0	0	0	0	0
Moju	OP	CPA_M35	CPA_M35	OP_CPA_M35	601-1200	6600	0	0	0	0	0	0	0	0	0	0	0	0	0	0	0	0	0	0	0	0	0	0	0	0	0	0	0	0	0	0	0	0	0	0	0	0	0	0	0	0	0	0	0
Moju	OP	Damasceno	Damasceno	OP_Damasceno	0-600	2400	0	0	0	0	0	0	0	0	0	0	0	0	0	0	0	0	0	0	0	0	0	0	0	0	0	0	0	0	0	0	0	0	0	0	0	0	0	0	0	0	0	0	0
Moju	OP	Damasceno	Damasceno	OP_Damasceno	1201-1800	2400	0	0	0	0	0	0	0	0	0	0	0	0	0	0	0	0	0	0	0	0	0	0	0	0	0	0	0	0	0	0	0	0	0	0	0	0	0	0	0	0	0	0	0
Moju	OP	Damasceno	Damasceno	OP_Damasceno	1801-2400	2400	0	0	0	0	0	0	0	1	0	0	0	0	0	0	0	0	0	0	0	0	0	0	0	0	0	0	0	0	0	0	0	0	0	0	0	0	0	0	0	0	0	0	0
Moju	OP	Damasceno	Damasceno	OP_Damasceno	2401-3000	2400	0	0	0	0	0	0	0	0	0	0	0	0	0	0	0	0	0	0	0	0	0	0	0	0	0	0	0	0	0	0	0	0	0	0	0	0	0	0	0	0	0	0	0
Moju	OP	Damasceno	Damasceno	OP_Damasceno	3001-3600	2400	0	0	0	0	0	0	0	0	0	0	0	0	0	0	0	0	0	0	0	0	0	0	0	0	0	0	0	0	0	0	0	0	0	0	0	0	0	0	0	0	0	0	0
Moju	OP	Damasceno	Damasceno	OP_Damasceno	3601-4200	2400	0	0	0	0	0	0	0	0	0	0	0	0	0	0	0	0	0	0	0	0	0	0	0	0	0	0	0	0	0	0	0	0	0	0	0	0	0	0	0	0	0	0	0
Moju	OP	Damasceno	Damasceno	OP_Damasceno	601-1200	2400	0	0	0	0	0	0	0	4	0	0	0	0	0	0	0	0	0	0	0	0	0	0	0	0	0	0	0	0	0	0	0	0	0	0	0	0	0	0	0	0	0	0	0
Moju	OP	Galileia	Galileia	OP_Galileia	0-600	6600	0	0	0	0	0	0	0	0	0	0	0	0	0	0	0	0	0	0	0	0	0	0	0	0	0	0	0	0	0	0	0	0	0	0	0	0	0	2	0	0	0	0	0
Moju	OP	Galileia	Galileia	OP_Galileia	1201-1800	6600	0	0	0	0	0	0	0	0	0	0	0	0	0	0	0	0	0	0	0	0	0	0	0	0	0	0	0	0	0	1	0	0	0	0	0	0	0	0	0	0	0	0	0
Moju	OP	Galileia	Galileia	OP_Galileia	1801-2400	6600	0	0	0	0	0	0	0	0	0	0	0	0	0	0	0	0	0	0	0	0	0	0	0	0	0	0	0	0	0	0	0	0	0	0	0	0	0	0	0	0	0	0	0
Moju	OP	Galileia	Galileia	OP_Galileia	2401-3000	6600	0	0	0	0	0	0	0	0	0	0	0	0	0	0	0	0	0	0	0	0	0	0	0	0	0	0	0	0	0	0	0	0	0	0	0	0	0	0	0	0	0	0	0
Moju	OP	Galileia	Galileia	OP_Galileia	3001-3600	6600	0	0	0	0	0	0	0	0	0	0	0	0	0	0	0	0	0	0	0	0	0	0	0	0	0	0	0	0	0	0	0	0	0	0	0	0	0	0	0	0	0	0	0
Moju	OP	Galileia	Galileia	OP_Galileia	3601-4200	6600	0	0	0	0	0	0	0	0	0	0	0	0	0	0	0	0	0	0	0	0	0	0	0	0	0	0	0	0	0	0	0	0	0	0	0	0	0	0	0	0	0	0	0
Moju	OP	Galileia	Galileia	OP_Galileia	601-1200	6600	0	0	0	0	0	0	0	1	0	0	0	0	0	0	0	0	0	0	0	0	0	0	0	0	0	0	0	0	0	1	0	0	0	0	0	0	0	0	0	0	0	0	0
Moju	OP	Linhao	Linhao	OP_Linhao	0-600	2400	0	0	0	0	0	0	0	4	0	0	0	0	3	0	0	0	0	0	0	0	0	0	0	0	0	0	0	0	0	0	0	0	0	3	0	0	0	0	0	0	0	0	0
Moju	OP	Linhao	Linhao	OP_Linhao	1201-1800	2400	0	0	0	0	0	0	0	1	0	0	0	0	0	0	0	0	0	0	0	0	0	0	0	0	0	0	0	0	1	0	0	0	0	0	0	0	0	0	0	0	0	0	0
Moju	OP	Linhao	Linhao	OP_Linhao	1801-2400	2400	0	0	0	0	0	0	0	0	0	0	0	0	0	0	0	0	0	0	0	0	0	0	0	0	0	0	0	0	0	0	0	0	0	1	0	0	0	0	0	0	0	0	0
Moju	OP	Linhao	Linhao	OP_Linhao	2401-3000	2400	0	0	0	0	0	0	0	0	0	0	0	0	0	0	0	0	0	0	0	0	0	0	0	0	0	0	0	0	0	0	0	0	0	3	0	0	0	0	0	0	0	0	0
Moju	OP	Linhao	Linhao	OP_Linhao	3001-3600	2400	0	0	0	0	0	0	0	1	0	0	0	0	0	0	0	0	0	0	0	0	0	0	0	0	0	0	0	0	0	0	0	0	0	0	0	0	0	0	0	0	0	0	0
Moju	OP	Linhao	Linhao	OP_Linhao	3601-4200	2400	0	0	0	0	0	0	0	0	0	0	0	0	0	0	0	0	0	0	0	0	0	0	0	0	0	0	0	0	0	0	0	0	0	0	0	0	0	0	0	0	0	0	0
Moju	OP	Linhao	Linhao	OP_Linhao	601-1200	2400	0	0	0	0	0	0	0	0	0	0	0	0	0	0	0	0	0	0	0	0	0	0	0	0	0	0	0	0	0	0	0	0	0	0	0	0	0	0	0	0	0	0	0
Moju	OP	Maxixi	Maxixi	OP_Maxixi	0-600	6600	0	0	0	0	0	0	0	1	0	0	0	0	0	0	1	0	1	0	0	0	0	0	0	0	0	0	0	0	0	0	0	0	0	0	0	0	0	0	0	0	0	0	0
Moju	OP	Maxixi	Maxixi	OP_Maxixi	1201-1800	6600	0	0	0	0	0	0	0	1	0	0	0	0	0	0	0	0	0	0	0	0	0	0	0	0	0	0	0	0	0	0	0	0	0	0	0	0	0	0	0	0	0	0	0
Moju	OP	Maxixi	Maxixi	OP_Maxixi	1801-2400	6600	0	0	0	0	1	0	0	1	0	0	0	0	0	0	0	0	0	0	0	0	0	0	0	0	0	0	0	0	0	0	0	0	0	0	0	0	0	0	0	0	0	0	0
Moju	OP	Maxixi	Maxixi	OP_Maxixi	2401-3000	6600	0	0	0	0	0	0	0	0	0	0	0	0	0	0	0	0	0	0	0	0	0	0	0	0	0	0	0	0	0	0	0	0	0	0	0	0	0	0	0	0	0	0	0
Moju	OP	Maxixi	Maxixi	OP_Maxixi	3001-3600	6600	0	0	0	0	0	0	0	0	0	0	0	0	0	0	0	0	0	0	0	0	0	0	0	0	0	0	0	0	0	0	0	0	0	0	0	0	0	0	0	0	0	0	0
Moju	OP	Maxixi	Maxixi	OP_Maxixi	3601-4200	6600	0	0	0	0	0	0	0	0	0	0	0	0	0	0	0	0	0	0	0	0	0	0	0	0	0	0	0	0	0	0	0	0	0	0	0	0	0	0	0	0	0	0	0
Moju	OP	Maxixi	Maxixi	OP_Maxixi	601-1200	6600	0	0	0	0	0	0	0	0	0	0	0	0	0	0	0	0	0	0	1	0	0	0	0	0	0	0	0	0	0	0	0	0	0	0	0	0	0	0	0	0	0	0	0
Moju	PF	Amapalma	Amapalma	PF_Amapalma	0-600	6600	7	0	0	0	0	0	0	0	0	0	0	0	0	0	0	0	0	0	0	0	0	0	0	0	0	0	0	0	0	2	0	0	0	0	0	0	0	1	0	0	0	0	0
Moju	PF	Amapalma	Amapalma	PF_Amapalma	1201-1800	6600	7	0	0	0	0	0	0	0	0	0	0	0	4	0	0	0	0	0	0	0	0	0	0	0	0	0	0	0	0	0	0	0	0	0	0	0	0	1	0	0	12	0	0
Moju	PF	Amapalma	Amapalma	PF_Amapalma	1801-2400	6600	2	0	0	0	0	0	0	0	0	0	0	0	3	0	0	0	0	0	0	0	0	0	0	1	0	0	0	0	0	2	0	0	0	0	0	0	0	6	0	0	3	0	0
Moju	PF	Amapalma	Amapalma	PF_Amapalma	2401-3000	6600	6	0	0	0	0	0	0	0	0	0	0	0	2	0	0	0	0	0	0	0	0	0	0	0	0	0	0	1	0	2	0	0	0	0	0	0	0	1	0	0	0	0	0
Moju	PF	Amapalma	Amapalma	PF_Amapalma	3001-3600	6600	1	0	0	0	0	0	0	0	2	0	0	0	0	0	0	0	1	0	0	0	0	0	0	0	0	0	0	0	0	3	0	0	0	0	0	0	0	4	0	0	3	0	0
Moju	PF	Amapalma	Amapalma	PF_Amapalma	3601-4200	6600	0	0	0	0	0	0	0	0	0	0	0	0	2	0	0	0	0	0	0	0	0	0	0	0	0	0	0	0	0	0	0	0	0	0	0	0	0	11	0	0	0	0	0
Moju	PF	Amapalma	Amapalma	PF_Amapalma	601-1200	6600	10	0	0	0	0	0	0	0	0	1	0	0	1	0	0	0	0	0	0	0	0	0	0	0	0	0	0	6	0	3	0	0	0	0	0	0	0	15	0	0	14	0	0
Moju	PF	Areial	Areial	PF_Areial	0-600	7200	5	0	0	1	0	0	0	0	0	0	0	0	1	0	0	0	0	0	0	0	0	0	0	0	0	0	0	0	0	0	0	1	0	0	0	0	0	10	0	0	1	0	2
Moju	PF	Areial	Areial	PF_Areial	1201-1800	7200	0	0	0	0	0	0	0	0	0	0	0	0	5	0	0	0	0	0	0	0	0	0	0	0	0	0	0	0	0	0	0	0	0	0	0	0	0	6	0	0	3	0	0
Moju	PF	Areial	Areial	PF_Areial	1801-2400	7200	1	0	0	0	0	0	0	0	0	0	0	0	4	0	0	0	0	0	0	0	0	0	0	0	0	0	0	1	0	0	0	0	0	0	0	0	0	0	0	0	0	0	0
Moju	PF	Areial	Areial	PF_Areial	2401-3000	7200	0	0	0	0	0	0	0	0	0	0	0	0	1	0	0	0	0	0	0	0	0	2	0	0	0	0	0	1	0	0	0	0	0	0	0	0	0	0	0	0	2	0	0
Moju	PF	Areial	Areial	PF_Areial	3001-3600	7200	0	0	0	0	0	0	0	0	0	0	0	0	2	0	0	0	0	0	0	0	0	0	0	0	0	0	0	7	0	0	0	0	0	0	0	0	0	15	0	0	0	0	1
Moju	PF	Areial	Areial	PF_Areial	3601-4200	7200	0	0	0	0	0	0	0	0	0	0	0	0	0	0	0	0	0	0	0	1	0	0	0	0	0	0	0	0	0	1	0	0	0	0	0	0	0	0	0	0	0	0	0
Moju	PF	Areial	Areial	PF_Areial	601-1200	7200	2	0	0	0	0	0	0	0	0	0	0	0	1	0	0	0	1	0	0	0	0	0	0	0	0	0	0	5	0	0	0	0	0	0	0	0	0	5	2	0	14	0	1
Moju	PF	Castanheira	Castanheira	PF_Castanheira	0-600	7200	4	0	0	0	0	0	0	0	0	0	0	0	0	0	0	0	0	0	0	0	0	0	0	0	0	0	1	0	1	0	0	0	0	0	0	0	0	2	0	0	4	0	0
Moju	PF	Castanheira	Castanheira	PF_Castanheira	1201-1800	7200	1	0	0	0	0	0	0	0	1	0	0	0	2	0	0	0	0	0	0	0	0	0	0	0	0	0	0	0	0	0	0	0	0	0	0	0	0	5	0	0	0	0	0
Moju	PF	Castanheira	Castanheira	PF_Castanheira	1801-2400	7200	0	0	0	0	0	0	0	0	0	0	0	0	5	0	0	0	0	0	0	0	0	0	0	0	0	0	0	0	0	0	0	0	1	0	0	0	0	1	0	0	5	0	0
Moju	PF	Castanheira	Castanheira	PF_Castanheira	2401-3000	7200	0	0	0	0	0	0	0	0	3	0	0	0	1	0	0	0	0	0	0	0	1	1	0	0	0	0	0	0	0	0	0	0	0	0	0	0	0	0	0	0	2	0	0
Moju	PF	Castanheira	Castanheira	PF_Castanheira	3001-3600	7200	2	0	0	0	0	0	0	0	0	0	0	0	5	0	0	0	0	0	0	0	0	0	0	0	0	0	0	0	0	0	0	0	1	0	0	0	0	4	0	0	1	0	0
Moju	PF	Castanheira	Castanheira	PF_Castanheira	3601-4200	7200	3	0	0	0	1	0	0	0	0	0	0	0	1	0	0	0	0	0	0	0	0	0	0	0	0	0	0	0	0	0	0	0	0	0	0	0	0	1	0	0	0	0	0
Moju	PF	Castanheira	Castanheira	PF_Castanheira	601-1200	7200	0	0	0	0	0	0	0	0	0	0	0	0	2	0	0	0	0	0	0	0	0	0	0	0	0	0	0	0	0	0	0	0	0	0	0	0	0	23	0	0	0	0	1
Moju	PF	CPA	CPA	PF_CPA	0-600	6000	1	0	0	0	0	0	0	0	0	0	0	0	0	0	0	0	0	0	0	0	0	0	0	0	0	0	0	0	0	0	0	0	0	0	0	0	0	6	0	0	0	0	0
Moju	PF	CPA	CPA	PF_CPA	1201-1800	6000	0	0	0	0	0	0	0	0	0	0	0	0	1	0	1	0	0	0	0	0	0	0	0	0	0	0	0	0	0	0	0	0	0	0	0	0	0	29	0	0	0	0	1
Moju	PF	CPA	CPA	PF_CPA	1801-2400	6000	5	0	0	0	0	0	0	0	0	0	0	0	1	0	0	0	0	0	0	0	0	0	0	0	0	0	0	0	0	0	0	0	0	0	0	0	0	0	0	0	0	0	0
Moju	PF	CPA	CPA	PF_CPA	2401-3000	6000	0	0	0	0	0	0	0	0	0	0	0	0	2	0	0	0	0	0	0	0	0	0	0	0	0	0	0	0	0	0	0	0	0	0	0	0	0	0	1	0	4	0	0
Moju	PF	CPA	CPA	PF_CPA	3001-3600	6000	6	0	0	1	0	0	0	0	0	0	0	0	2	0	0	0	0	0	0	0	0	0	0	0	0	0	0	0	0	0	0	0	0	0	0	0	0	5	0	0	0	0	0
Moju	PF	CPA	CPA	PF_CPA	3601-4200	6000	0	0	0	0	0	0	0	0	0	0	0	0	1	0	0	0	2	0	0	0	0	0	0	0	0	0	0	0	0	0	0	0	0	0	0	0	0	0	0	0	0	0	0
Moju	PF	CPA	CPA	PF_CPA	601-1200	6000	2	0	0	0	1	0	0	0	0	0	0	0	1	0	0	0	0	0	0	0	0	0	0	0	0	0	0	0	0	0	0	0	0	0	0	0	0	5	0	0	0	0	2
Moju	PF	Galileia	Galileia	PF_Galileia	0-600	7200	1	0	0	0	0	0	0	0	0	0	0	0	5	0	0	0	0	0	0	0	0	0	0	0	0	0	0	0	0	0	0	0	0	0	0	0	0	7	0	0	9	0	0
Moju	PF	Galileia	Galileia	PF_Galileia	1201-1800	7200	6	0	0	0	0	0	0	0	0	1	0	0	0	0	0	0	0	0	0	0	0	0	0	0	0	0	0	0	0	3	0	0	0	0	0	0	0	0	30	0	16	0	0
Moju	PF	Galileia	Galileia	PF_Galileia	1801-2400	7200	1	0	0	0	0	0	0	0	0	1	0	0	2	0	0	0	0	0	0	0	0	0	0	0	0	0	0	1	0	0	0	0	0	0	0	0	0	1	0	0	12	0	0
Moju	PF	Galileia	Galileia	PF_Galileia	2401-3000	7200	0	0	0	0	0	0	0	0	0	0	0	0	0	0	0	0	0	0	0	0	0	0	0	1	0	0	0	0	0	0	0	0	0	0	0	0	0	3	0	0	9	0	0
Moju	PF	Galileia	Galileia	PF_Galileia	3001-3600	7200	0	0	0	0	1	0	0	0	0	0	0	0	0	0	0	0	0	0	0	0	0	1	0	0	0	0	0	0	0	2	0	0	0	0	0	0	0	3	0	0	11	0	0
Moju	PF	Galileia	Galileia	PF_Galileia	3601-4200	7200	0	0	0	0	0	0	0	0	0	0	0	0	0	0	0	0	0	0	0	0	0	0	0	0	0	0	0	0	0	0	0	0	0	0	0	0	0	1	0	0	2	0	0
Moju	PF	Galileia	Galileia	PF_Galileia	601-1200	7200	2	0	0	0	0	0	0	0	0	0	0	0	0	0	0	0	0	0	0	0	0	0	0	0	0	0	0	0	0	0	0	0	0	0	0	0	0	6	0	0	4	0	0
Moju	PF	Leoterio	Leoterio	PF_Leoterio	0-600	6600	0	0	0	0	0	0	0	0	0	0	0	0	1	0	0	0	0	0	0	0	0	0	0	0	0	0	0	2	0	0	0	0	0	0	0	0	0	1	0	0	6	0	0
Moju	PF	Leoterio	Leoterio	PF_Leoterio	1201-1800	6600	13	0	0	0	0	0	0	0	0	0	0	0	4	0	0	0	0	0	0	0	0	0	0	0	0	0	0	0	0	1	0	0	0	0	0	0	0	2	0	0	1	0	1
Moju	PF	Leoterio	Leoterio	PF_Leoterio	1801-2400	6600	0	0	0	0	0	0	0	0	0	0	0	0	1	0	0	0	0	0	0	0	0	0	0	0	0	0	0	0	0	0	0	0	0	0	0	0	0	1	0	0	0	0	0
Moju	PF	Leoterio	Leoterio	PF_Leoterio	2401-3000	6600	3	0	0	0	0	0	0	0	0	0	0	0	3	0	0	0	0	0	0	0	0	0	0	0	0	0	0	31	0	0	0	0	0	0	0	0	0	5	0	0	0	0	0
Moju	PF	Leoterio	Leoterio	PF_Leoterio	3001-3600	6600	0	0	0	0	0	0	0	0	0	0	0	0	4	0	0	0	0	0	0	0	0	0	0	0	0	0	0	0	0	0	0	0	0	0	0	0	0	4	0	0	0	0	0
Moju	PF	Leoterio	Leoterio	PF_Leoterio	3601-4200	6600	1	0	0	0	0	0	0	0	0	0	0	0	3	0	0	0	0	0	0	0	0	0	0	0	0	0	0	0	0	0	0	0	0	0	0	0	0	3	0	0	7	0	0
Moju	PF	Leoterio	Leoterio	PF_Leoterio	601-1200	6600	4	0	0	0	0	0	0	0	0	0	0	0	4	0	0	0	0	0	0	0	0	0	0	0	0	0	0	0	0	0	0	0	0	0	0	0	0	4	0	0	6	0	1
Moju	PF	Maxixi	Maxixi	PF_Maxixi	0-600	7800	12	0	0	0	1	0	0	0	0	0	0	0	4	0	0	0	0	0	0	0	0	0	0	0	0	0	0	0	0	0	0	0	0	0	0	0	0	0	0	0	0	0	0
Moju	PF	Maxixi	Maxixi	PF_Maxixi	1201-1800	7800	9	0	0	0	0	0	0	0	0	0	0	0	0	0	0	0	0	0	0	0	0	0	0	1	0	0	0	0	0	0	0	0	0	0	0	0	0	4	0	0	0	0	0
Moju	PF	Maxixi	Maxixi	PF_Maxixi	1801-2400	7800	0	0	0	0	0	0	0	0	0	0	0	0	2	0	0	0	0	0	0	0	0	0	0	0	0	0	0	0	0	1	0	0	0	0	0	1	0	4	0	0	0	0	0
Moju	PF	Maxixi	Maxixi	PF_Maxixi	2401-3000	7800	3	0	0	0	0	0	0	0	0	0	0	0	5	0	0	0	0	0	0	0	0	0	0	0	0	0	0	0	0	0	0	0	0	0	0	0	0	2	0	0	8	0	0
Moju	PF	Maxixi	Maxixi	PF_Maxixi	3001-3600	7800	2	0	0	1	0	0	0	0	0	0	0	0	5	0	0	0	0	0	0	0	0	1	0	0	0	0	0	0	0	0	0	0	0	0	0	0	0	5	0	0	3	0	0
Moju	PF	Maxixi	Maxixi	PF_Maxixi	3601-4200	7800	8	0	0	0	0	0	0	0	0	0	0	0	3	0	0	0	0	0	0	0	0	0	0	0	0	0	0	4	0	0	0	0	0	0	0	0	0	6	0	0	16	0	0
Moju	PF	Maxixi	Maxixi	PF_Maxixi	601-1200	7800	0	0	0	1	0	0	0	0	0	0	0	0	2	0	0	0	0	0	0	0	0	0	0	0	0	0	0	0	0	0	0	0	0	1	0	0	0	0	0	0	4	0	0
Moju	PF	Paraiso	Paraiso	PF_Paraiso	0-600	7800	4	0	0	1	0	0	0	0	0	0	0	0	2	0	0	0	0	0	0	0	0	0	0	0	0	0	0	0	0	3	0	0	0	0	0	0	0	5	0	0	9	0	2
Moju	PF	Paraiso	Paraiso	PF_Paraiso	1201-1800	7800	7	0	0	0	0	1	0	0	2	0	0	0	1	0	0	0	0	0	0	0	0	0	0	0	0	0	0	0	0	0	0	0	0	0	0	0	0	1	0	0	43	0	1
Moju	PF	Paraiso	Paraiso	PF_Paraiso	1801-2400	7800	1	0	0	0	0	0	0	0	0	0	0	0	2	0	0	0	0	0	0	0	0	0	0	0	0	0	0	0	0	0	0	0	0	0	0	0	0	6	0	0	0	0	0
Moju	PF	Paraiso	Paraiso	PF_Paraiso	2401-3000	7800	1	0	0	0	0	0	0	0	15	0	0	0	2	0	0	0	0	0	0	0	0	0	0	0	0	0	0	0	0	0	0	0	0	0	0	0	0	6	5	0	17	0	0
Moju	PF	Paraiso	Paraiso	PF_Paraiso	3001-3600	7800	0	0	0	0	0	0	0	0	0	0	0	0	0	0	0	0	0	0	0	0	0	0	0	0	0	0	0	0	0	0	0	0	0	0	0	0	0	3	0	0	2	0	0
Moju	PF	Paraiso	Paraiso	PF_Paraiso	3601-4200	7800	0	0	0	0	0	0	0	0	0	0	0	0	0	0	4	0	0	0	0	0	0	0	0	0	0	0	0	0	0	0	0	0	0	0	0	0	0	9	0	0	4	0	0
Moju	PF	Paraiso	Paraiso	PF_Paraiso	601-1200	7800	8	0	0	0	0	0	0	0	0	0	0	0	2	0	0	0	0	0	0	0	0	0	0	0	0	0	0	0	1	0	0	0	0	0	0	0	0	27	0	0	14	0	0
Paragominas	LF	UPA12_UT1_T1	UPA12_UT1	LF_UPA12_UT1	0-625	2500	0	0	0	0	0	0	0	0	0	0	0	0	0	0	0	0	0	0	0	0	0	0	0	0	0	0	0	0	0	0	0	0	0	0	0	0	0	0	0	0	0	0	0
Paragominas	LF	UPA12_UT1_T1	UPA12_UT1	LF_UPA12_UT1	1251-1875	2500	0	0	0	0	0	0	0	0	0	0	0	0	0	0	0	0	0	0	0	0	0	0	0	0	0	0	0	0	0	0	0	0	0	0	0	0	0	6	0	0	0	0	0
Paragominas	LF	UPA12_UT1_T1	UPA12_UT1	LF_UPA12_UT1	1876-2500	2500	0	0	0	0	0	0	0	0	1	0	0	0	0	0	0	0	0	0	0	0	0	0	0	0	0	0	0	0	0	0	0	0	0	0	0	0	0	0	0	0	0	0	0
Paragominas	LF	UPA12_UT1_T1	UPA12_UT1	LF_UPA12_UT1	626-1250	2500	0	0	0	0	0	0	0	0	0	0	0	1	0	0	0	0	0	0	0	0	0	0	0	0	0	0	0	0	0	0	0	0	0	0	0	0	0	0	0	0	0	0	0
Paragominas	LF	UPA12_UT1_T2	UPA12_UT1	LF_UPA12_UT1	0-625	1875	0	0	0	0	0	0	0	0	0	0	0	0	0	0	0	0	0	0	0	0	0	0	0	0	0	0	0	0	0	0	0	0	0	0	0	0	0	0	0	0	0	0	0
Paragominas	LF	UPA12_UT1_T2	UPA12_UT1	LF_UPA12_UT1	1251-1875	1875	9	0	0	0	0	0	0	0	0	0	0	0	0	0	0	0	0	0	0	0	0	0	0	0	0	0	0	0	0	0	0	0	0	0	0	0	0	0	0	0	0	0	0
Paragominas	LF	UPA12_UT1_T2	UPA12_UT1	LF_UPA12_UT1	1876-2500	1875	0	0	0	0	0	0	0	0	0	0	0	1	0	0	0	0	0	0	0	0	0	0	0	0	0	0	0	0	0	0	0	0	0	0	0	0	0	0	0	0	0	0	0
Paragominas	LF	UPA12_UT1_T2	UPA12_UT1	LF_UPA12_UT1	626-1250	1875	0	0	0	0	0	0	0	0	0	0	0	0	0	0	0	0	0	0	0	0	0	0	0	0	0	0	0	0	0	0	0	0	0	0	0	0	0	0	0	0	0	0	0
Paragominas	LF	UPA12_UT1_T3	UPA12_UT1	LF_UPA12_UT1	0-625	2500	0	0	0	0	0	0	0	0	0	0	0	2	0	0	0	0	0	0	0	0	0	0	0	0	0	0	0	0	0	0	0	0	0	0	0	0	0	0	0	0	0	0	0
Paragominas	LF	UPA12_UT1_T3	UPA12_UT1	LF_UPA12_UT1	1251-1875	2500	13	0	0	0	0	0	0	0	0	0	0	0	0	0	0	0	0	0	0	0	0	0	0	0	0	0	0	0	0	0	0	0	0	0	0	0	0	0	0	0	0	0	0
Paragominas	LF	UPA12_UT1_T3	UPA12_UT1	LF_UPA12_UT1	1876-2500	2500	0	0	0	0	0	0	0	0	0	0	0	0	0	0	0	0	0	0	0	0	0	0	0	0	0	0	0	0	0	0	0	0	0	0	0	0	0	0	0	0	0	0	0
Paragominas	LF	UPA12_UT1_T3	UPA12_UT1	LF_UPA12_UT1	626-1250	2500	13	0	0	0	0	0	0	0	0	0	0	1	0	0	0	0	0	0	0	0	0	0	0	0	0	0	0	0	0	0	0	0	0	0	0	0	0	0	0	0	0	0	0
Paragominas	LF	UPA12_UT1_T4	UPA12_UT1	LF_UPA12_UT1	0-625	1875	4	0	0	0	0	0	0	0	0	0	0	1	0	0	0	0	0	0	0	0	0	0	0	0	0	0	0	0	0	0	0	0	0	0	0	0	0	0	0	0	0	0	0
Paragominas	LF	UPA12_UT1_T4	UPA12_UT1	LF_UPA12_UT1	1251-1875	1875	9	0	0	0	0	0	0	0	0	0	0	1	0	0	0	0	0	0	0	0	0	0	0	0	0	0	0	0	0	0	0	0	0	0	0	0	0	0	0	0	0	0	0
Paragominas	LF	UPA12_UT1_T4	UPA12_UT1	LF_UPA12_UT1	1876-2500	1875	0	0	0	0	0	0	0	0	0	0	0	1	0	0	0	0	0	0	0	0	0	0	0	0	0	0	0	0	0	0	0	0	0	0	0	0	0	0	0	0	18	0	0
Paragominas	LF	UPA12_UT1_T4	UPA12_UT1	LF_UPA12_UT1	626-1250	1875	0	0	0	0	0	0	0	0	0	0	0	0	0	0	0	0	0	0	0	0	0	0	0	0	0	0	0	0	0	0	0	0	0	0	0	0	0	0	0	0	0	0	0
Paragominas	LF	UPA12_UT1_T5	UPA12_UT1	LF_UPA12_UT1	0-625	625	0	0	0	0	0	0	0	0	0	0	0	0	0	0	0	0	0	0	0	0	0	0	0	0	0	0	0	0	0	0	0	0	0	0	0	0	0	0	0	0	0	0	0
Paragominas	LF	UPA12_UT1_T5	UPA12_UT1	LF_UPA12_UT1	1251-1875	625	0	0	0	0	0	0	0	0	0	0	0	0	0	0	0	0	0	0	0	0	0	0	0	0	0	0	0	0	0	0	0	0	0	0	0	0	0	0	0	0	0	0	1
Paragominas	LF	UPA12_UT1_T5	UPA12_UT1	LF_UPA12_UT1	1876-2500	625	0	0	0	0	0	0	0	0	0	0	0	0	0	0	0	0	0	0	0	0	0	0	0	0	0	0	0	0	0	0	0	0	0	0	0	0	0	0	0	0	0	0	0
Paragominas	LF	UPA12_UT1_T5	UPA12_UT1	LF_UPA12_UT1	626-1250	625	0	0	0	0	0	0	0	0	0	0	0	0	0	0	0	0	0	0	0	0	0	0	0	0	0	0	0	0	0	0	0	0	0	0	0	0	0	0	0	0	0	0	0
Paragominas	LF	UPA12_UT10_T3	UPA12_UT10	LF_UPA12_UT10	0-625	625	0	0	0	0	0	0	0	0	0	0	0	1	0	0	0	0	0	0	0	0	0	0	0	0	0	0	1	0	0	0	0	0	0	0	0	0	0	0	0	0	0	0	0
Paragominas	LF	UPA12_UT10_T3	UPA12_UT10	LF_UPA12_UT10	1251-1875	625	7	0	0	0	0	0	0	0	0	0	0	0	0	0	0	0	0	0	0	0	0	0	0	0	0	0	0	0	0	0	0	0	0	0	0	0	0	0	0	0	0	0	0
Paragominas	LF	UPA12_UT10_T3	UPA12_UT10	LF_UPA12_UT10	1876-2500	625	0	0	0	0	0	0	0	0	0	0	0	0	0	0	0	0	0	0	0	0	0	0	0	0	0	0	0	0	0	0	0	0	0	0	0	0	0	0	0	0	0	0	0
Paragominas	LF	UPA12_UT10_T3	UPA12_UT10	LF_UPA12_UT10	626-1250	625	0	0	0	0	0	0	0	0	0	0	0	0	0	0	0	0	0	0	0	0	0	0	0	0	0	0	0	0	0	0	0	0	0	0	0	0	0	0	0	0	0	0	0
Paragominas	LF	UPA12_UT10_T4	UPA12_UT10	LF_UPA12_UT10	0-625	625	0	0	0	0	0	0	0	0	0	0	0	0	0	0	0	0	0	0	0	0	0	0	0	0	0	0	0	0	0	0	0	0	0	0	0	0	0	0	0	0	0	0	0
Paragominas	LF	UPA12_UT10_T4	UPA12_UT10	LF_UPA12_UT10	1251-1875	625	0	0	0	0	0	0	0	0	0	0	0	0	0	0	0	0	0	0	0	0	0	1	0	0	0	0	0	0	0	0	0	0	0	0	0	0	0	0	0	0	0	0	0
Paragominas	LF	UPA12_UT10_T4	UPA12_UT10	LF_UPA12_UT10	1876-2500	625	0	0	0	0	0	0	0	0	0	0	0	1	0	0	0	0	0	0	0	0	0	0	0	0	0	0	0	0	0	0	0	0	0	0	0	0	0	0	0	0	0	0	0
Paragominas	LF	UPA12_UT10_T4	UPA12_UT10	LF_UPA12_UT10	626-1250	625	0	0	0	0	0	0	0	0	0	0	0	0	0	0	0	0	0	0	0	0	0	0	0	0	0	0	0	0	0	0	0	0	0	0	0	0	0	0	0	0	0	0	0
Paragominas	LF	UPA12_UT10_T5	UPA12_UT10	LF_UPA12_UT10	0-625	625	0	0	0	0	0	0	0	0	0	0	0	0	0	0	0	0	0	0	0	0	0	0	0	0	0	0	0	0	0	0	0	0	0	0	0	0	0	0	0	0	0	0	0
Paragominas	LF	UPA12_UT10_T5	UPA12_UT10	LF_UPA12_UT10	1251-1875	625	0	0	0	0	0	0	0	0	0	0	0	0	0	0	0	0	0	0	0	0	0	0	0	0	0	0	0	0	0	0	0	0	0	0	0	0	0	0	0	0	0	0	0
Paragominas	LF	UPA12_UT10_T5	UPA12_UT10	LF_UPA12_UT10	1876-2500	625	0	0	0	0	0	0	0	0	0	0	0	0	0	0	0	0	0	0	0	0	0	0	0	0	0	0	0	0	0	0	0	0	0	0	0	0	0	0	0	0	0	0	1
Paragominas	LF	UPA12_UT10_T5	UPA12_UT10	LF_UPA12_UT10	626-1250	625	0	0	0	0	0	0	0	0	0	0	0	0	0	0	0	0	0	0	0	0	0	0	0	0	0	0	0	0	0	0	0	0	0	0	0	0	0	0	0	0	0	0	0
Paragominas	LF	UPA12_UT10_T6	UPA12_UT10	LF_UPA12_UT10	0-625	625	5	0	0	0	0	0	0	0	0	0	0	0	0	0	0	0	0	0	0	0	0	0	0	0	0	0	0	0	0	0	0	0	0	0	0	0	0	0	0	0	0	0	0
Paragominas	LF	UPA12_UT10_T6	UPA12_UT10	LF_UPA12_UT10	1251-1875	625	0	0	0	0	0	0	0	0	0	0	0	0	0	0	0	0	0	0	0	0	0	0	0	0	0	0	0	0	0	0	0	0	0	0	0	0	0	0	0	0	0	0	0
Paragominas	LF	UPA12_UT10_T6	UPA12_UT10	LF_UPA12_UT10	1876-2500	625	0	0	0	0	0	0	0	0	0	0	0	0	0	0	0	0	0	0	0	0	0	0	0	0	0	0	0	0	0	0	0	0	0	0	0	0	0	0	0	0	0	0	0
Paragominas	LF	UPA12_UT10_T6	UPA12_UT10	LF_UPA12_UT10	626-1250	625	0	0	0	0	0	22	0	0	0	0	0	0	0	0	0	0	0	0	0	0	0	0	0	0	0	0	0	0	0	0	0	0	0	0	0	0	0	0	0	0	0	0	1
Paragominas	LF	UPA12_UT11_T2	UPA12_UT11	LF_UPA12_UT11	0-625	625	3	0	0	0	0	0	0	0	0	0	0	0	0	0	0	0	0	0	0	0	0	0	0	0	0	0	0	0	0	0	0	0	0	0	0	0	0	0	0	0	0	0	0
Paragominas	LF	UPA12_UT11_T2	UPA12_UT11	LF_UPA12_UT11	1251-1875	625	0	0	0	0	0	0	0	0	0	0	0	0	0	0	0	0	0	0	0	0	0	1	0	0	0	0	0	0	0	0	0	0	0	0	0	0	0	0	0	0	0	0	0
Paragominas	LF	UPA12_UT11_T2	UPA12_UT11	LF_UPA12_UT11	1876-2500	625	0	0	0	0	0	0	0	0	0	0	0	0	0	0	0	0	0	0	0	0	0	0	0	0	0	0	0	0	0	0	0	0	0	0	0	0	0	0	0	0	0	0	0
Paragominas	LF	UPA12_UT11_T2	UPA12_UT11	LF_UPA12_UT11	626-1250	625	0	0	0	0	0	0	0	0	0	0	0	0	0	0	0	0	0	0	0	0	0	0	0	0	0	0	0	0	0	0	0	0	0	0	0	0	0	0	0	0	0	0	0
Paragominas	LF	UPA12_UT11_T5	UPA12_UT11	LF_UPA12_UT11	0-625	625	0	0	0	0	0	0	0	0	0	0	0	0	0	0	0	0	0	0	0	0	0	0	0	0	0	0	0	0	0	0	0	0	0	0	0	0	0	0	0	0	0	0	0
Paragominas	LF	UPA12_UT11_T5	UPA12_UT11	LF_UPA12_UT11	1251-1875	625	0	0	0	0	0	0	0	0	0	0	0	1	0	0	0	0	0	0	0	0	0	0	0	0	0	0	0	0	0	0	0	0	0	0	0	0	0	0	0	0	0	0	0
Paragominas	LF	UPA12_UT11_T5	UPA12_UT11	LF_UPA12_UT11	1876-2500	625	6	0	0	0	0	0	0	0	0	0	0	0	0	0	0	0	0	0	0	0	0	0	0	0	0	0	0	0	0	0	0	0	0	0	0	0	0	0	0	0	0	0	1
Paragominas	LF	UPA12_UT11_T5	UPA12_UT11	LF_UPA12_UT11	626-1250	625	0	0	0	0	0	0	0	0	0	0	0	0	0	0	0	0	0	0	0	0	0	0	0	0	0	0	0	0	0	0	0	0	0	0	0	0	0	0	0	0	0	0	0
Paragominas	LF	UPA12_UT11_T6	UPA12_UT11	LF_UPA12_UT11	0-625	625	0	0	0	0	0	0	0	0	0	0	0	0	0	0	0	0	0	0	0	0	0	0	0	0	0	0	0	0	0	0	0	0	0	0	0	0	0	0	0	0	0	0	0
Paragominas	LF	UPA12_UT11_T6	UPA12_UT11	LF_UPA12_UT11	1251-1875	625	0	0	0	0	0	0	0	0	0	0	0	1	0	0	0	0	0	0	0	0	0	0	0	0	0	0	0	0	0	0	0	0	0	0	0	0	0	0	0	0	0	0	0
Paragominas	LF	UPA12_UT11_T6	UPA12_UT11	LF_UPA12_UT11	1876-2500	625	0	0	0	0	0	0	0	0	0	0	0	0	0	0	0	0	0	0	0	0	0	0	0	0	0	0	0	0	0	0	0	0	0	0	0	0	0	0	0	0	0	0	0
Paragominas	LF	UPA12_UT11_T6	UPA12_UT11	LF_UPA12_UT11	626-1250	625	0	0	0	0	0	0	0	0	0	0	0	0	0	0	0	0	0	0	0	0	0	0	0	0	0	0	0	0	0	0	0	0	0	0	0	0	0	0	0	0	0	0	0
Paragominas	LF	UPA12_UT12_T1	UPA12_UT12	LF_UPA12_UT12	0-625	625	0	0	0	0	0	0	0	0	0	0	0	0	0	0	0	0	0	0	0	0	0	0	0	0	0	0	0	0	0	0	0	0	0	0	0	0	0	0	0	0	0	0	0
Paragominas	LF	UPA12_UT12_T1	UPA12_UT12	LF_UPA12_UT12	1251-1875	625	0	0	0	0	0	0	0	0	0	0	0	0	0	0	0	0	0	0	0	0	0	0	0	0	0	0	0	0	0	0	0	0	0	0	0	0	0	0	0	0	0	0	0
Paragominas	LF	UPA12_UT12_T1	UPA12_UT12	LF_UPA12_UT12	1876-2500	625	0	0	0	0	0	0	0	0	0	0	0	0	0	0	0	0	0	0	0	0	0	0	0	0	0	0	0	0	0	0	0	0	0	0	0	0	0	0	0	0	0	0	0
Paragominas	LF	UPA12_UT12_T1	UPA12_UT12	LF_UPA12_UT12	626-1250	625	0	0	0	0	0	0	0	0	0	0	0	0	0	0	0	0	0	0	0	0	0	0	0	0	0	0	0	0	0	0	0	0	0	0	0	0	0	0	0	0	0	0	0
Paragominas	LF	UPA12_UT12_T5	UPA12_UT12	LF_UPA12_UT12	0-625	625	3	0	0	0	0	0	0	0	0	0	1	0	0	0	0	0	0	0	0	0	0	0	0	0	0	0	0	0	0	0	0	0	0	0	0	0	0	0	0	0	0	0	1
Paragominas	LF	UPA12_UT12_T5	UPA12_UT12	LF_UPA12_UT12	1251-1875	625	4	0	0	0	0	0	0	0	0	0	0	0	0	0	0	0	0	0	0	0	0	0	0	0	0	0	0	0	0	0	0	0	0	0	0	0	0	0	0	0	0	0	0
Paragominas	LF	UPA12_UT12_T5	UPA12_UT12	LF_UPA12_UT12	1876-2500	625	0	0	0	0	0	0	0	0	0	0	0	0	0	0	0	0	0	0	0	0	0	0	0	0	0	0	0	0	1	0	0	0	0	0	0	0	0	0	0	0	0	0	0
Paragominas	LF	UPA12_UT12_T5	UPA12_UT12	LF_UPA12_UT12	626-1250	625	0	0	0	0	0	0	0	0	0	0	0	0	0	0	0	0	0	0	0	0	0	1	0	0	0	0	0	0	0	0	0	0	0	0	0	0	0	0	0	0	0	0	0
Paragominas	LF	UPA12_UT12_T6	UPA12_UT12	LF_UPA12_UT12	0-625	625	0	0	0	0	0	0	0	0	0	0	0	0	0	0	0	0	0	0	0	0	0	0	0	0	0	0	0	0	0	0	0	0	0	0	0	0	0	0	0	0	0	0	0
Paragominas	LF	UPA12_UT12_T6	UPA12_UT12	LF_UPA12_UT12	1251-1875	625	0	0	0	0	0	0	0	0	0	0	0	1	0	0	0	0	0	0	0	0	0	0	0	0	0	0	0	0	0	0	0	0	0	0	0	0	0	0	0	0	0	0	0
Paragominas	LF	UPA12_UT12_T6	UPA12_UT12	LF_UPA12_UT12	1876-2500	625	5	0	0	0	0	0	0	0	0	0	0	1	0	0	0	0	0	0	0	0	0	0	0	0	0	0	0	0	0	0	0	0	0	0	0	0	0	0	0	0	0	0	0
Paragominas	LF	UPA12_UT12_T6	UPA12_UT12	LF_UPA12_UT12	626-1250	625	0	0	0	0	0	0	0	0	0	0	0	0	0	0	0	0	0	0	0	0	0	0	0	0	0	0	0	0	0	0	0	0	0	0	0	0	0	0	0	0	0	0	0
Paragominas	LF	UPA12_UT13_T1	UPA12_UT13	LF_UPA12_UT13	0-625	625	0	0	0	0	0	0	0	0	0	0	0	0	0	0	0	0	0	0	0	0	0	0	0	0	0	0	0	0	0	0	0	0	0	0	0	0	0	0	0	0	0	0	1
Paragominas	LF	UPA12_UT13_T1	UPA12_UT13	LF_UPA12_UT13	1251-1875	625	0	0	0	0	0	0	0	0	0	0	0	1	0	0	0	0	0	0	0	0	0	0	0	0	0	0	0	0	0	0	0	0	0	0	0	0	0	0	0	0	0	0	0
Paragominas	LF	UPA12_UT13_T1	UPA12_UT13	LF_UPA12_UT13	1876-2500	625	0	0	0	0	0	0	0	0	0	0	0	0	0	0	0	0	0	0	0	0	0	0	0	0	0	0	0	0	0	1	0	0	0	0	0	0	0	0	0	0	0	0	0
Paragominas	LF	UPA12_UT13_T1	UPA12_UT13	LF_UPA12_UT13	626-1250	625	0	0	0	0	0	0	0	0	0	0	0	0	0	0	0	0	0	0	0	0	0	0	0	0	0	0	0	0	0	0	0	0	0	0	0	0	0	0	0	0	0	0	0
Paragominas	LF	UPA12_UT13_T2	UPA12_UT13	LF_UPA12_UT13	0-625	625	0	0	0	0	0	0	0	0	0	0	0	2	0	0	0	0	0	0	0	0	0	0	0	0	0	0	0	0	0	0	0	0	0	0	0	0	0	11	0	0	0	0	0
Paragominas	LF	UPA12_UT13_T2	UPA12_UT13	LF_UPA12_UT13	1251-1875	625	3	0	0	0	0	0	0	0	0	0	0	0	0	0	0	0	0	0	0	0	0	1	0	0	0	0	0	0	0	0	0	0	0	0	0	0	0	5	0	0	0	0	0
Paragominas	LF	UPA12_UT13_T2	UPA12_UT13	LF_UPA12_UT13	1876-2500	625	0	0	0	0	0	0	0	0	0	0	0	0	0	0	0	0	0	0	0	0	0	0	0	0	0	0	0	14	0	0	0	0	0	0	0	0	0	0	0	0	0	0	0
Paragominas	LF	UPA12_UT13_T2	UPA12_UT13	LF_UPA12_UT13	626-1250	625	5	0	0	0	0	0	0	0	0	0	0	0	0	0	0	0	0	0	0	0	0	0	0	0	0	0	0	0	1	0	0	0	0	0	0	0	0	0	0	0	0	0	0
Paragominas	LF	UPA12_UT13_T5	UPA12_UT13	LF_UPA12_UT13	0-625	625	0	0	0	0	0	0	0	0	0	0	0	1	0	0	0	0	0	0	0	0	0	0	0	0	0	0	0	0	0	0	0	0	0	0	0	0	0	0	0	0	6	0	0
Paragominas	LF	UPA12_UT13_T5	UPA12_UT13	LF_UPA12_UT13	1251-1875	625	0	0	0	0	0	0	0	0	0	0	0	0	0	0	0	0	0	0	0	0	0	0	0	0	0	0	0	0	0	0	0	0	0	0	0	0	0	0	0	0	0	0	1
Paragominas	LF	UPA12_UT13_T5	UPA12_UT13	LF_UPA12_UT13	1876-2500	625	0	0	0	0	0	0	0	0	0	0	0	0	0	0	0	0	0	0	0	0	0	0	0	0	0	0	0	0	0	0	0	0	0	0	0	0	0	0	0	0	0	0	0
Paragominas	LF	UPA12_UT13_T5	UPA12_UT13	LF_UPA12_UT13	626-1250	625	0	0	0	0	0	0	0	0	0	0	0	0	0	0	0	0	0	0	0	0	0	0	0	0	0	0	0	0	0	0	0	0	0	0	0	0	0	0	0	0	0	0	0
Paragominas	LF	UPA12_UT13_T6	UPA12_UT13	LF_UPA12_UT13	0-625	625	0	0	0	0	0	0	0	0	0	0	0	1	0	0	0	0	0	0	0	0	0	0	0	0	0	0	0	0	0	0	0	0	0	0	0	0	0	0	0	0	4	0	1
Paragominas	LF	UPA12_UT13_T6	UPA12_UT13	LF_UPA12_UT13	1251-1875	625	0	0	0	0	0	0	0	0	0	0	0	0	0	0	0	0	0	0	0	0	0	0	0	0	0	0	0	0	0	0	0	0	0	0	0	0	0	0	0	0	0	0	0
Paragominas	LF	UPA12_UT13_T6	UPA12_UT13	LF_UPA12_UT13	1876-2500	625	0	0	0	0	0	0	0	0	0	0	0	0	0	0	0	0	0	0	0	0	0	0	0	0	0	0	0	0	0	0	0	0	0	0	0	0	0	0	0	0	0	0	0
Paragominas	LF	UPA12_UT13_T6	UPA12_UT13	LF_UPA12_UT13	626-1250	625	0	0	0	0	0	0	0	0	0	0	0	0	0	0	0	0	0	0	0	0	0	0	0	0	0	0	0	0	0	0	0	0	0	0	0	0	0	0	0	0	0	0	0
Paragominas	LF	UPA12_UT14_T4	UPA12_UT14	LF_UPA12_UT14	0-625	625	0	0	0	0	0	0	0	0	0	0	0	0	0	0	0	0	0	0	0	0	0	0	0	0	0	0	0	0	0	0	0	0	0	0	0	0	0	0	0	0	0	0	0
Paragominas	LF	UPA12_UT14_T4	UPA12_UT14	LF_UPA12_UT14	1251-1875	625	0	0	0	0	0	0	0	0	0	0	0	0	0	0	0	0	0	0	0	0	0	0	0	0	0	0	0	0	0	0	0	0	0	0	0	0	0	0	0	0	0	0	0
Paragominas	LF	UPA12_UT14_T4	UPA12_UT14	LF_UPA12_UT14	1876-2500	625	0	0	0	0	0	0	0	0	0	0	0	0	0	0	0	0	0	0	0	0	0	0	0	0	0	0	0	0	0	0	0	0	0	0	0	0	0	0	0	0	0	0	0
Paragominas	LF	UPA12_UT14_T4	UPA12_UT14	LF_UPA12_UT14	626-1250	625	0	0	0	0	0	0	0	0	0	0	0	0	0	0	0	0	0	0	0	0	0	0	0	0	0	0	0	0	0	0	0	0	0	0	0	0	0	0	0	0	0	0	0
Paragominas	LF	UPA12_UT14_T5	UPA12_UT14	LF_UPA12_UT14	0-625	625	0	0	0	0	0	0	0	0	0	0	0	1	0	0	0	0	0	0	0	0	0	1	0	0	0	0	0	0	0	0	0	0	0	0	0	0	0	3	0	0	0	0	1
Paragominas	LF	UPA12_UT14_T5	UPA12_UT14	LF_UPA12_UT14	1251-1875	625	0	0	0	0	0	0	0	0	0	0	0	0	0	0	0	0	0	0	0	0	0	0	0	0	0	0	0	0	0	0	0	0	0	0	0	0	0	0	0	0	0	0	1
Paragominas	LF	UPA12_UT14_T5	UPA12_UT14	LF_UPA12_UT14	1876-2500	625	0	0	0	0	0	0	0	0	0	0	0	0	0	0	0	0	0	0	0	0	0	0	0	0	0	0	0	0	0	0	0	0	0	0	0	0	0	0	0	0	0	0	0
Paragominas	LF	UPA12_UT14_T5	UPA12_UT14	LF_UPA12_UT14	626-1250	625	0	0	0	0	0	0	0	0	0	0	0	0	0	0	0	0	0	0	0	0	0	0	0	0	0	0	0	0	0	0	0	0	0	0	0	0	0	0	0	0	0	0	0
Paragominas	LF	UPA12_UT14_T6	UPA12_UT14	LF_UPA12_UT14	0-625	625	0	0	0	0	0	0	0	0	0	0	0	0	0	0	0	0	1	0	0	0	0	0	0	0	0	0	0	0	0	0	0	0	0	0	0	0	0	0	0	0	0	0	0
Paragominas	LF	UPA12_UT14_T6	UPA12_UT14	LF_UPA12_UT14	1251-1875	625	0	0	0	0	0	0	0	0	0	0	0	1	0	0	0	0	0	0	0	0	0	0	0	0	0	0	0	0	0	0	0	0	0	0	0	0	0	0	0	0	0	0	0
Paragominas	LF	UPA12_UT14_T6	UPA12_UT14	LF_UPA12_UT14	1876-2500	625	0	0	0	0	0	0	0	0	0	0	0	0	0	0	0	0	0	0	0	0	0	0	0	0	0	0	0	0	0	0	0	0	0	0	0	0	0	0	0	0	0	0	0
Paragominas	LF	UPA12_UT14_T6	UPA12_UT14	LF_UPA12_UT14	626-1250	625	6	0	0	0	0	0	0	0	0	0	0	0	0	0	0	0	0	0	0	0	0	0	0	0	0	0	0	0	0	0	0	0	0	0	0	0	0	0	0	0	0	0	0
Paragominas	LF	UPA12_UT15_T6	UPA12_UT15	LF_UPA12_UT15	0-625	625	3	0	0	0	0	22	0	0	0	0	0	0	0	0	0	0	0	0	0	0	0	0	0	0	0	0	0	0	0	0	0	0	0	0	0	0	0	0	0	0	0	0	0
Paragominas	LF	UPA12_UT15_T6	UPA12_UT15	LF_UPA12_UT15	1251-1875	625	0	0	0	0	0	0	0	0	0	0	0	0	0	0	0	0	0	0	0	0	0	0	0	0	0	0	0	0	0	0	0	0	0	0	0	0	0	0	0	0	0	0	0
Paragominas	LF	UPA12_UT15_T6	UPA12_UT15	LF_UPA12_UT15	1876-2500	625	0	0	0	0	0	0	0	0	0	0	0	0	0	0	0	0	0	0	0	0	0	0	0	0	0	0	0	0	0	0	0	0	0	0	0	0	0	0	0	0	0	0	0
Paragominas	LF	UPA12_UT15_T6	UPA12_UT15	LF_UPA12_UT15	626-1250	625	0	0	0	0	0	0	0	0	0	0	0	0	0	0	0	0	0	0	0	0	0	0	0	0	0	0	0	0	0	0	0	0	0	0	0	0	0	0	0	0	0	0	0
Paragominas	LF	UPA12_UT2_T1	UPA12_UT2	LF_UPA12_UT2	0-625	625	4	0	0	0	0	0	0	0	0	0	0	0	0	0	0	0	0	0	0	0	0	0	0	0	0	0	0	0	0	0	0	0	0	0	0	0	0	0	0	0	0	0	0
Paragominas	LF	UPA12_UT2_T1	UPA12_UT2	LF_UPA12_UT2	1251-1875	625	0	0	0	0	0	0	0	0	0	0	0	1	0	0	0	0	0	0	0	0	0	0	0	0	0	0	0	0	0	0	0	0	0	0	0	0	0	0	0	0	0	0	0
Paragominas	LF	UPA12_UT2_T1	UPA12_UT2	LF_UPA12_UT2	1876-2500	625	0	0	0	0	0	0	0	0	0	0	0	1	0	0	0	0	0	0	0	0	0	0	0	0	0	0	0	0	0	0	0	0	0	0	0	0	0	0	0	0	0	0	0
Paragominas	LF	UPA12_UT2_T1	UPA12_UT2	LF_UPA12_UT2	626-1250	625	4	0	0	0	0	0	0	0	0	0	0	0	0	0	0	0	0	0	0	0	0	0	0	0	0	0	0	0	0	0	0	0	0	0	0	0	0	0	0	0	0	0	0
Paragominas	LF	UPA12_UT2_T2	UPA12_UT2	LF_UPA12_UT2	0-625	625	0	0	0	0	0	0	0	0	0	0	0	1	0	0	0	0	0	0	0	0	0	0	0	0	0	0	0	0	0	0	0	0	0	0	0	0	0	0	0	0	0	0	0
Paragominas	LF	UPA12_UT2_T2	UPA12_UT2	LF_UPA12_UT2	1251-1875	625	0	0	0	0	0	0	0	0	0	0	0	0	0	0	0	0	0	0	0	0	0	0	0	0	0	0	0	0	0	0	0	0	0	0	0	0	0	0	0	0	0	0	0
Paragominas	LF	UPA12_UT2_T2	UPA12_UT2	LF_UPA12_UT2	1876-2500	625	0	0	0	0	0	0	0	0	0	0	0	1	0	0	0	0	0	0	0	0	0	0	0	0	0	0	0	0	0	0	0	0	0	0	0	0	0	0	0	0	0	0	0
Paragominas	LF	UPA12_UT2_T2	UPA12_UT2	LF_UPA12_UT2	626-1250	625	0	0	0	0	0	0	0	0	0	0	0	0	0	0	0	0	0	0	0	0	0	0	0	0	0	0	0	0	0	0	0	0	0	0	0	0	0	0	0	0	0	0	0
Paragominas	LF	UPA12_UT2_T3	UPA12_UT2	LF_UPA12_UT2	0-625	625	0	0	0	0	0	0	0	0	0	0	0	0	0	0	0	0	0	0	0	0	0	0	0	0	0	0	0	0	0	0	0	0	0	0	0	0	0	0	0	0	0	0	1
Paragominas	LF	UPA12_UT2_T3	UPA12_UT2	LF_UPA12_UT2	1251-1875	625	0	0	0	0	0	0	0	0	0	0	0	0	0	0	0	0	0	0	0	0	0	0	0	0	0	0	0	0	0	0	0	0	0	0	0	0	0	0	0	0	0	0	0
Paragominas	LF	UPA12_UT2_T3	UPA12_UT2	LF_UPA12_UT2	1876-2500	625	0	0	0	0	0	0	0	0	0	0	0	0	0	0	0	0	0	0	0	0	0	0	0	0	0	0	0	0	0	0	0	0	0	0	0	0	0	0	0	0	0	0	0
Paragominas	LF	UPA12_UT2_T3	UPA12_UT2	LF_UPA12_UT2	626-1250	625	0	0	0	0	0	0	0	0	0	0	0	0	0	0	0	0	0	0	0	0	0	0	0	0	0	0	0	0	0	0	0	0	0	0	0	0	0	0	0	0	0	0	0
Paragominas	LF	UPA12_UT2_T4	UPA12_UT2	LF_UPA12_UT2	0-625	625	0	0	0	0	0	0	0	0	0	0	0	0	0	0	0	0	0	0	0	0	0	1	0	0	0	0	0	0	0	0	0	0	0	0	0	0	0	0	0	0	0	0	0
Paragominas	LF	UPA12_UT2_T4	UPA12_UT2	LF_UPA12_UT2	1251-1875	625	0	0	0	0	0	0	0	0	0	0	0	0	0	0	0	0	0	0	0	0	0	0	0	0	0	0	0	0	0	0	0	0	0	0	0	0	0	0	0	0	0	0	0
Paragominas	LF	UPA12_UT2_T4	UPA12_UT2	LF_UPA12_UT2	1876-2500	625	0	0	0	0	0	0	0	0	0	0	0	0	0	0	0	0	0	0	0	0	0	0	0	0	0	0	0	0	1	0	0	0	0	0	0	0	0	0	0	0	0	0	0
Paragominas	LF	UPA12_UT2_T4	UPA12_UT2	LF_UPA12_UT2	626-1250	625	0	0	0	0	0	0	0	0	0	0	0	1	0	0	0	0	0	0	0	0	0	0	0	0	0	0	0	0	0	0	0	0	0	0	0	0	0	0	0	0	0	0	0
Paragominas	LF	UPA12_UT3_T1	UPA12_UT3	LF_UPA12_UT3	0-625	625	10	0	0	0	0	0	0	0	0	0	0	0	0	0	0	0	0	0	0	0	0	0	0	0	0	0	0	0	0	0	0	0	0	0	0	0	0	0	0	0	0	0	0
Paragominas	LF	UPA12_UT3_T1	UPA12_UT3	LF_UPA12_UT3	1251-1875	625	0	0	0	0	0	0	0	0	0	0	0	0	0	0	0	0	0	0	0	0	0	0	0	0	0	0	0	0	0	0	0	0	0	0	0	0	0	0	0	0	0	0	0
Paragominas	LF	UPA12_UT3_T1	UPA12_UT3	LF_UPA12_UT3	1876-2500	625	0	0	0	0	0	0	0	0	0	0	0	0	0	0	0	0	0	0	0	0	0	0	0	0	0	0	0	0	0	0	0	0	0	0	0	0	0	0	0	0	0	0	0
Paragominas	LF	UPA12_UT3_T1	UPA12_UT3	LF_UPA12_UT3	626-1250	625	0	0	0	0	0	0	0	0	0	0	0	1	0	0	0	0	0	0	0	0	0	0	0	0	0	0	0	0	0	0	0	0	0	0	0	0	0	0	0	0	0	0	0
Paragominas	LF	UPA12_UT3_T3	UPA12_UT3	LF_UPA12_UT3	0-625	625	0	0	0	0	0	0	0	0	4	0	0	0	0	0	0	0	0	0	0	0	0	0	0	0	0	0	0	0	0	0	0	0	0	0	0	0	0	0	0	0	0	0	0
Paragominas	LF	UPA12_UT3_T3	UPA12_UT3	LF_UPA12_UT3	1251-1875	625	0	0	0	0	0	0	0	0	0	0	0	1	0	0	0	0	0	0	0	0	0	0	0	0	0	0	0	0	0	0	0	0	0	0	0	0	0	0	0	0	0	0	0
Paragominas	LF	UPA12_UT3_T3	UPA12_UT3	LF_UPA12_UT3	1876-2500	625	0	0	0	0	0	0	0	0	0	0	0	0	0	0	0	0	0	0	0	0	0	0	0	0	0	0	0	0	0	0	0	0	0	0	0	0	0	0	0	0	0	0	0
Paragominas	LF	UPA12_UT3_T3	UPA12_UT3	LF_UPA12_UT3	626-1250	625	0	0	0	0	0	0	0	0	0	0	0	0	0	0	0	0	0	0	0	0	0	0	0	0	0	0	0	0	0	0	0	0	0	0	0	0	0	0	0	0	0	0	0
Paragominas	LF	UPA12_UT3_T4	UPA12_UT3	LF_UPA12_UT3	0-625	625	0	0	0	0	0	0	0	0	0	0	0	0	0	0	0	0	0	0	0	0	0	0	0	0	0	0	0	0	0	0	0	0	0	0	0	0	0	0	0	0	0	0	0
Paragominas	LF	UPA12_UT3_T4	UPA12_UT3	LF_UPA12_UT3	1251-1875	625	1	0	0	0	0	0	0	0	0	0	0	1	0	0	0	0	0	0	0	0	0	0	0	0	0	0	0	0	0	0	0	0	0	0	0	0	0	0	0	0	0	0	0
Paragominas	LF	UPA12_UT3_T4	UPA12_UT3	LF_UPA12_UT3	1876-2500	625	0	0	0	0	0	0	0	0	0	0	0	0	0	0	0	0	0	0	0	0	0	0	0	0	0	0	0	0	0	0	0	0	0	0	0	0	0	0	0	0	0	0	0
Paragominas	LF	UPA12_UT3_T4	UPA12_UT3	LF_UPA12_UT3	626-1250	625	0	0	0	0	0	0	0	0	0	0	0	0	0	0	0	0	0	0	0	0	0	0	0	0	0	0	0	0	0	0	0	0	0	0	0	0	0	0	0	0	0	0	0
Paragominas	LF	UPA12_UT3_T5	UPA12_UT3	LF_UPA12_UT3	0-625	625	0	0	0	0	0	0	0	0	0	0	0	0	0	0	0	0	0	0	0	0	0	0	0	0	0	0	0	0	0	0	0	0	0	0	0	0	0	0	0	0	0	0	0
Paragominas	LF	UPA12_UT3_T5	UPA12_UT3	LF_UPA12_UT3	1251-1875	625	0	0	0	0	0	0	0	0	0	0	0	0	0	0	0	0	0	0	0	0	0	1	0	0	0	0	0	0	0	0	0	0	0	0	0	0	0	0	0	0	0	0	0
Paragominas	LF	UPA12_UT3_T5	UPA12_UT3	LF_UPA12_UT3	1876-2500	625	0	0	0	0	0	0	0	0	0	0	0	0	0	0	0	0	0	0	0	0	0	0	0	0	0	0	0	0	0	0	0	0	0	0	0	0	0	0	0	0	0	0	1
Paragominas	LF	UPA12_UT3_T5	UPA12_UT3	LF_UPA12_UT3	626-1250	625	0	0	0	0	0	0	0	0	0	0	0	0	0	0	0	0	0	0	0	0	0	0	0	0	0	0	0	0	0	0	0	0	0	0	0	0	0	0	0	0	0	0	0
Paragominas	LF	UPA12_UT4_T1	UPA12_UT4	LF_UPA12_UT4	0-625	625	0	0	0	0	0	0	0	0	0	0	0	1	0	0	0	0	0	0	0	0	0	0	0	0	0	0	0	0	0	0	0	0	0	0	0	0	0	0	0	0	0	0	0
Paragominas	LF	UPA12_UT4_T1	UPA12_UT4	LF_UPA12_UT4	1251-1875	625	0	0	0	0	0	0	0	0	0	0	0	0	0	0	0	0	0	0	0	0	0	0	0	0	0	0	0	0	0	0	0	0	0	0	0	0	0	0	0	0	0	0	0
Paragominas	LF	UPA12_UT4_T1	UPA12_UT4	LF_UPA12_UT4	1876-2500	625	0	0	0	0	0	0	0	0	0	0	0	0	0	0	0	0	0	0	0	0	0	0	0	0	0	0	0	0	0	0	0	0	0	0	0	0	0	0	0	0	0	0	0
Paragominas	LF	UPA12_UT4_T1	UPA12_UT4	LF_UPA12_UT4	626-1250	625	0	0	0	0	0	0	0	0	0	0	0	0	0	0	0	0	0	0	0	0	0	0	0	0	0	0	0	0	0	0	0	0	0	0	0	0	0	0	0	0	0	0	0
Paragominas	LF	UPA12_UT4_T2	UPA12_UT4	LF_UPA12_UT4	0-625	625	0	0	0	0	0	0	0	0	0	0	0	0	0	0	0	0	0	0	0	0	0	0	0	0	0	0	0	0	0	0	0	0	0	0	0	0	0	0	0	0	0	0	0
Paragominas	LF	UPA12_UT4_T2	UPA12_UT4	LF_UPA12_UT4	1251-1875	625	0	0	0	0	0	0	0	0	0	0	0	1	0	0	0	0	0	0	0	0	0	0	0	0	0	0	0	0	0	0	0	0	0	0	0	0	0	0	0	0	0	0	0
Paragominas	LF	UPA12_UT4_T2	UPA12_UT4	LF_UPA12_UT4	1876-2500	625	0	0	0	0	0	0	0	0	0	0	0	0	0	0	0	0	0	0	0	0	0	0	0	0	0	0	0	0	0	0	0	0	0	0	0	0	0	0	0	0	0	0	0
Paragominas	LF	UPA12_UT4_T2	UPA12_UT4	LF_UPA12_UT4	626-1250	625	0	0	0	0	0	0	0	0	0	0	0	1	0	0	0	0	0	0	0	0	0	0	0	0	0	0	0	0	0	0	0	0	0	0	0	0	0	0	0	0	0	0	0
Paragominas	LF	UPA12_UT4_T3	UPA12_UT4	LF_UPA12_UT4	0-625	625	0	0	0	0	0	0	0	0	0	0	0	1	0	0	0	0	0	0	0	0	0	0	0	0	0	0	0	0	0	0	0	0	0	0	0	0	0	0	0	0	0	0	0
Paragominas	LF	UPA12_UT4_T3	UPA12_UT4	LF_UPA12_UT4	1251-1875	625	0	0	0	0	0	0	0	0	0	0	0	0	0	0	0	0	0	0	0	0	0	0	0	0	0	0	0	0	0	0	0	0	0	0	0	0	0	0	0	0	0	0	0
Paragominas	LF	UPA12_UT4_T3	UPA12_UT4	LF_UPA12_UT4	1876-2500	625	0	0	0	0	0	0	0	0	0	0	0	0	0	0	0	0	0	0	0	0	0	0	0	0	0	0	0	0	0	0	0	0	0	0	0	0	0	0	0	0	0	0	0
Paragominas	LF	UPA12_UT4_T3	UPA12_UT4	LF_UPA12_UT4	626-1250	625	0	0	0	0	0	0	0	0	0	0	0	0	0	0	0	0	0	0	0	0	0	0	0	0	0	0	0	0	0	0	0	0	0	0	0	0	0	0	0	0	0	0	0
Paragominas	LF	UPA12_UT5_T1	UPA12_UT5	LF_UPA12_UT5	0-625	625	0	0	0	0	0	0	0	0	0	0	0	0	0	0	0	0	0	0	0	0	0	0	0	0	0	0	0	0	0	0	0	0	0	0	0	0	0	0	0	0	0	0	0
Paragominas	LF	UPA12_UT5_T1	UPA12_UT5	LF_UPA12_UT5	1251-1875	625	0	0	0	0	0	0	0	0	0	0	0	1	0	0	0	0	0	0	0	0	0	0	0	0	0	0	0	0	0	0	0	0	0	0	0	0	0	0	0	0	0	0	0
Paragominas	LF	UPA12_UT5_T1	UPA12_UT5	LF_UPA12_UT5	1876-2500	625	0	0	0	0	0	0	0	0	0	0	0	0	0	0	0	0	0	0	0	0	0	0	0	0	0	0	0	0	0	0	0	0	0	0	0	0	0	0	0	0	0	0	0
Paragominas	LF	UPA12_UT5_T1	UPA12_UT5	LF_UPA12_UT5	626-1250	625	0	0	0	0	0	0	0	0	0	0	0	0	0	0	0	0	0	0	0	0	0	0	0	0	0	0	0	0	0	0	0	0	0	0	0	0	0	0	0	0	0	0	0
Paragominas	LF	UPA12_UT5_T2	UPA12_UT5	LF_UPA12_UT5	0-625	625	0	0	0	0	0	0	0	0	0	0	0	0	0	0	0	0	0	0	0	0	0	0	0	0	0	0	0	0	0	0	0	0	0	0	0	0	0	0	0	0	0	0	0
Paragominas	LF	UPA12_UT5_T2	UPA12_UT5	LF_UPA12_UT5	1251-1875	625	0	0	0	0	0	0	0	0	0	0	0	0	0	0	0	0	0	0	0	0	0	0	0	0	0	0	0	0	0	0	0	0	0	0	0	0	0	0	0	0	0	0	0
Paragominas	LF	UPA12_UT5_T2	UPA12_UT5	LF_UPA12_UT5	1876-2500	625	0	0	0	0	0	0	0	0	0	0	0	0	0	0	0	0	0	0	0	0	0	1	0	0	0	0	0	0	0	0	0	0	0	0	0	0	0	0	0	0	0	0	0
Paragominas	LF	UPA12_UT5_T2	UPA12_UT5	LF_UPA12_UT5	626-1250	625	0	0	0	0	0	0	0	0	0	0	0	0	0	0	0	0	0	0	0	0	0	0	0	0	0	0	0	0	1	0	0	0	0	0	0	0	0	0	0	0	0	0	0
Paragominas	LF	UPA12_UT5_T3	UPA12_UT5	LF_UPA12_UT5	0-625	625	0	0	0	0	0	0	0	0	0	0	0	0	0	0	0	0	0	0	0	0	0	0	0	0	0	0	0	0	0	0	0	0	0	0	0	0	0	0	0	0	0	0	0
Paragominas	LF	UPA12_UT5_T3	UPA12_UT5	LF_UPA12_UT5	1251-1875	625	0	0	0	0	0	0	0	0	0	0	0	0	0	0	0	0	0	0	0	0	0	0	0	0	0	0	0	0	0	0	0	0	0	0	0	0	0	0	0	0	0	0	0
Paragominas	LF	UPA12_UT5_T3	UPA12_UT5	LF_UPA12_UT5	1876-2500	625	0	0	0	0	0	0	0	0	0	0	0	0	0	0	0	0	0	0	0	0	0	0	0	0	0	0	0	0	0	0	0	0	0	0	0	0	0	0	0	0	0	0	0
Paragominas	LF	UPA12_UT5_T3	UPA12_UT5	LF_UPA12_UT5	626-1250	625	3	0	0	0	0	0	0	0	0	0	0	0	0	0	0	0	0	0	0	0	0	1	0	0	0	0	0	0	0	0	0	0	0	0	0	0	0	0	0	0	1	0	0
Paragominas	LF	UPA12_UT5_T5	UPA12_UT5	LF_UPA12_UT5	0-625	625	0	0	0	0	0	0	0	0	0	0	0	0	0	0	0	0	0	0	0	0	0	0	0	0	0	0	0	0	0	0	0	0	0	0	0	0	0	0	0	0	0	0	0
Paragominas	LF	UPA12_UT5_T5	UPA12_UT5	LF_UPA12_UT5	1251-1875	625	2	0	0	0	0	0	0	0	0	0	0	0	0	0	0	0	0	0	0	0	0	0	0	0	0	0	0	0	0	0	0	0	0	0	0	0	0	0	0	0	0	0	0
Paragominas	LF	UPA12_UT5_T5	UPA12_UT5	LF_UPA12_UT5	1876-2500	625	5	0	0	0	0	0	0	0	0	0	0	1	0	0	0	0	0	0	0	0	0	0	0	0	0	0	0	0	0	0	0	0	0	0	0	0	0	0	0	0	0	0	0
Paragominas	LF	UPA12_UT5_T5	UPA12_UT5	LF_UPA12_UT5	626-1250	625	0	0	0	0	0	0	0	0	0	0	0	0	0	0	0	0	0	0	0	0	0	0	0	0	0	0	0	0	0	0	0	0	0	0	0	0	0	0	0	0	0	0	0
Paragominas	LF	UPA12_UT6_T1	UPA12_UT6	LF_UPA12_UT6	0-625	625	0	0	0	0	0	0	0	0	0	0	0	0	0	0	0	0	0	0	0	0	0	0	0	0	0	0	0	0	0	0	0	0	0	0	0	0	0	0	0	0	0	0	0
Paragominas	LF	UPA12_UT6_T1	UPA12_UT6	LF_UPA12_UT6	1251-1875	625	0	0	0	0	0	0	0	0	0	0	0	0	0	0	0	0	0	0	0	0	0	0	0	0	0	0	0	0	0	0	0	0	0	0	0	0	0	0	0	0	0	0	0
Paragominas	LF	UPA12_UT6_T1	UPA12_UT6	LF_UPA12_UT6	1876-2500	625	0	0	0	0	0	0	0	0	0	0	0	0	0	0	0	0	0	0	0	0	0	0	0	0	0	0	0	0	0	0	0	0	0	0	0	0	0	0	0	0	0	0	0
Paragominas	LF	UPA12_UT6_T1	UPA12_UT6	LF_UPA12_UT6	626-1250	625	0	0	0	0	0	0	0	0	15	0	0	0	0	0	0	0	0	0	0	0	0	0	0	0	0	0	0	0	0	0	0	0	0	0	0	0	0	0	0	0	0	0	0
Paragominas	LF	UPA12_UT6_T2	UPA12_UT6	LF_UPA12_UT6	0-625	625	3	0	0	0	0	0	0	0	0	0	0	0	0	0	0	0	0	0	0	0	0	0	0	0	0	0	0	0	0	0	0	0	0	0	0	0	0	0	0	0	0	0	0
Paragominas	LF	UPA12_UT6_T2	UPA12_UT6	LF_UPA12_UT6	1251-1875	625	0	0	0	0	0	0	0	0	0	0	0	1	0	0	0	0	0	0	0	0	0	0	0	0	0	0	0	0	0	0	0	0	0	0	0	0	0	0	0	0	0	0	0
Paragominas	LF	UPA12_UT6_T2	UPA12_UT6	LF_UPA12_UT6	1876-2500	625	0	0	0	0	0	0	0	0	0	0	0	1	0	0	0	0	0	0	0	0	0	0	0	0	0	0	0	0	0	0	0	0	0	0	0	0	0	0	0	0	0	0	0
Paragominas	LF	UPA12_UT6_T2	UPA12_UT6	LF_UPA12_UT6	626-1250	625	0	0	0	0	0	0	0	0	0	0	0	0	0	0	0	0	0	0	0	0	0	0	0	0	0	0	0	0	0	0	0	0	0	0	0	0	0	0	0	0	0	0	0
Paragominas	LF	UPA12_UT6_T3	UPA12_UT6	LF_UPA12_UT6	0-625	625	0	0	0	0	0	0	0	0	0	0	0	1	0	0	0	0	0	0	0	0	0	0	0	0	0	0	0	0	0	0	0	0	0	0	0	0	0	0	0	0	8	0	1
Paragominas	LF	UPA12_UT6_T3	UPA12_UT6	LF_UPA12_UT6	1251-1875	625	6	0	0	0	0	0	0	0	0	0	0	1	0	0	0	0	0	0	0	0	0	0	0	0	0	0	0	0	0	0	0	0	0	0	0	0	0	0	0	0	0	0	0
Paragominas	LF	UPA12_UT6_T3	UPA12_UT6	LF_UPA12_UT6	1876-2500	625	5	0	0	0	0	0	0	0	0	0	0	0	0	0	0	0	0	0	0	0	0	1	0	0	0	0	0	0	0	0	0	0	0	0	0	0	0	0	0	0	0	0	0
Paragominas	LF	UPA12_UT6_T3	UPA12_UT6	LF_UPA12_UT6	626-1250	625	0	0	0	0	0	0	0	0	0	0	0	1	0	0	0	0	0	0	0	0	0	0	0	0	0	0	0	0	0	0	0	0	0	0	0	0	0	0	0	0	0	0	0
Paragominas	LF	UPA12_UT6_T4	UPA12_UT6	LF_UPA12_UT6	0-625	625	5	0	0	0	0	0	0	0	0	0	0	0	0	0	0	0	0	0	0	0	0	0	0	0	0	0	0	0	0	0	0	0	0	0	0	0	0	0	0	0	0	0	0
Paragominas	LF	UPA12_UT6_T4	UPA12_UT6	LF_UPA12_UT6	1251-1875	625	0	0	0	0	0	0	0	0	0	0	0	2	0	0	0	0	0	0	0	0	0	0	0	0	0	0	0	0	0	0	0	0	0	0	0	0	0	0	0	0	0	0	1
Paragominas	LF	UPA12_UT6_T4	UPA12_UT6	LF_UPA12_UT6	1876-2500	625	0	0	0	0	0	0	0	0	0	0	0	0	0	0	0	0	0	0	0	0	0	0	0	0	0	0	0	0	0	0	0	0	0	0	0	0	0	0	0	0	0	0	0
Paragominas	LF	UPA12_UT6_T4	UPA12_UT6	LF_UPA12_UT6	626-1250	625	0	0	0	0	0	0	0	0	0	0	0	0	0	0	0	0	0	0	0	0	0	0	0	0	0	0	0	0	0	0	0	0	0	0	0	0	0	0	0	0	0	0	0
Paragominas	LF	UPA12_UT6_T5	UPA12_UT6	LF_UPA12_UT6	0-625	625	0	0	0	0	0	0	0	0	0	0	0	0	0	0	0	0	0	0	0	0	0	0	0	0	0	0	0	0	0	0	0	0	0	0	0	0	0	0	0	0	0	0	0
Paragominas	LF	UPA12_UT6_T5	UPA12_UT6	LF_UPA12_UT6	1251-1875	625	0	0	0	0	0	0	0	0	0	0	0	0	0	0	0	0	0	0	0	0	0	0	0	0	0	0	0	0	0	0	0	0	0	0	0	0	0	0	0	0	0	0	1
Paragominas	LF	UPA12_UT6_T5	UPA12_UT6	LF_UPA12_UT6	1876-2500	625	0	0	0	0	0	0	0	0	0	0	0	0	0	0	0	0	0	0	0	0	0	0	0	0	0	0	0	0	0	0	0	0	0	0	0	0	0	0	0	0	0	0	0
Paragominas	LF	UPA12_UT6_T5	UPA12_UT6	LF_UPA12_UT6	626-1250	625	0	0	0	0	0	0	0	0	0	0	0	0	0	0	0	0	0	0	0	0	0	1	0	0	0	0	0	0	0	0	0	0	0	0	0	0	0	0	0	0	0	0	0
Paragominas	LF	UPA12_UT6_T6	UPA12_UT6	LF_UPA12_UT6	0-625	625	0	0	0	0	0	0	0	0	0	0	0	0	0	0	0	0	0	0	0	0	0	0	0	0	0	0	0	0	0	0	0	0	0	0	0	0	0	0	0	0	0	0	0
Paragominas	LF	UPA12_UT6_T6	UPA12_UT6	LF_UPA12_UT6	1251-1875	625	0	0	0	0	0	0	0	0	0	0	0	3	0	0	0	0	0	0	0	0	0	0	0	0	0	0	0	0	0	0	0	0	0	0	0	0	0	0	0	0	0	0	1
Paragominas	LF	UPA12_UT6_T6	UPA12_UT6	LF_UPA12_UT6	1876-2500	625	0	0	0	0	0	0	0	0	0	0	0	0	0	0	0	0	0	0	0	0	0	0	0	0	0	0	0	0	0	0	0	0	0	0	0	0	0	0	0	0	0	0	0
Paragominas	LF	UPA12_UT6_T6	UPA12_UT6	LF_UPA12_UT6	626-1250	625	0	0	0	0	0	0	0	0	0	0	0	0	0	0	0	0	0	0	0	0	0	1	0	0	0	0	0	0	0	0	0	0	0	0	0	0	0	0	0	0	0	0	0
Paragominas	LF	UPA12_UT7_T1	UPA12_UT7	LF_UPA12_UT7	0-625	625	0	0	0	0	0	0	0	0	0	0	0	1	0	0	0	0	0	0	0	0	0	0	0	0	0	0	0	0	0	0	0	0	0	0	0	0	0	0	0	0	0	0	0
Paragominas	LF	UPA12_UT7_T1	UPA12_UT7	LF_UPA12_UT7	1251-1875	625	0	0	0	0	0	0	0	0	0	0	0	0	0	0	0	0	0	0	0	0	0	0	0	0	0	0	0	0	0	0	0	0	0	0	0	0	0	0	0	0	0	0	0
Paragominas	LF	UPA12_UT7_T1	UPA12_UT7	LF_UPA12_UT7	1876-2500	625	0	0	0	0	0	0	0	0	0	0	0	0	0	0	0	0	0	0	0	0	0	0	0	0	0	0	0	0	0	0	0	0	0	0	0	0	0	0	0	0	0	0	0
Paragominas	LF	UPA12_UT7_T1	UPA12_UT7	LF_UPA12_UT7	626-1250	625	0	0	0	0	0	0	0	0	0	0	0	0	0	0	0	0	0	0	0	0	0	0	0	0	0	0	0	0	0	0	0	0	0	0	0	0	0	0	0	0	0	0	0
Paragominas	LF	UPA12_UT7_T2	UPA12_UT7	LF_UPA12_UT7	0-625	625	0	0	0	0	0	0	0	0	0	0	0	0	0	0	0	0	0	0	0	0	0	0	0	0	0	0	0	0	0	0	0	0	0	0	0	0	0	0	0	0	0	0	0
Paragominas	LF	UPA12_UT7_T2	UPA12_UT7	LF_UPA12_UT7	1251-1875	625	5	0	0	0	0	0	0	0	0	0	0	1	0	0	0	0	0	0	0	0	0	0	0	0	0	0	0	0	0	0	0	0	0	0	0	0	0	0	0	0	0	0	0
Paragominas	LF	UPA12_UT7_T2	UPA12_UT7	LF_UPA12_UT7	1876-2500	625	0	0	0	0	0	0	0	0	0	0	0	0	0	0	0	0	0	0	0	0	0	0	0	0	0	0	0	0	0	0	0	0	0	0	0	0	0	0	0	0	0	0	0
Paragominas	LF	UPA12_UT7_T2	UPA12_UT7	LF_UPA12_UT7	626-1250	625	0	0	0	0	0	0	0	0	0	0	0	1	0	0	0	0	0	0	0	0	0	0	0	0	0	0	0	0	0	0	0	0	0	0	0	0	0	0	0	0	0	0	0
Paragominas	LF	UPA12_UT7_T3	UPA12_UT7	LF_UPA12_UT7	0-625	625	0	0	0	0	0	0	0	0	0	0	0	1	0	0	0	0	0	0	0	0	0	0	0	0	0	0	0	0	0	0	0	0	0	0	0	0	0	0	0	0	13	0	0
Paragominas	LF	UPA12_UT7_T3	UPA12_UT7	LF_UPA12_UT7	1251-1875	625	0	0	0	0	0	0	0	0	0	0	0	0	0	0	0	0	0	0	0	0	0	0	0	0	0	0	0	0	0	0	0	0	0	0	0	0	0	0	0	0	0	0	0
Paragominas	LF	UPA12_UT7_T3	UPA12_UT7	LF_UPA12_UT7	1876-2500	625	0	0	0	0	0	0	0	0	0	0	0	0	0	0	0	0	0	0	0	0	0	0	0	0	0	0	0	0	0	0	0	0	0	0	0	0	0	0	0	0	0	0	0
Paragominas	LF	UPA12_UT7_T3	UPA12_UT7	LF_UPA12_UT7	626-1250	625	0	0	0	0	0	0	0	0	0	0	0	0	0	0	0	0	0	0	0	0	0	1	0	0	0	0	0	0	0	0	0	0	0	0	0	0	0	0	0	0	0	0	0
Paragominas	LF	UPA12_UT7_T4	UPA12_UT7	LF_UPA12_UT7	0-625	625	0	0	0	0	0	0	0	0	0	0	0	0	0	0	0	0	0	0	0	0	0	0	0	0	0	0	0	0	0	0	0	0	0	0	0	0	0	0	0	0	0	0	0
Paragominas	LF	UPA12_UT7_T4	UPA12_UT7	LF_UPA12_UT7	1251-1875	625	0	0	0	0	0	0	0	0	0	0	0	0	0	0	0	0	0	0	0	0	1	0	0	0	0	0	0	0	0	0	0	0	0	0	0	0	0	0	0	0	0	0	0
Paragominas	LF	UPA12_UT7_T4	UPA12_UT7	LF_UPA12_UT7	1876-2500	625	0	0	0	0	0	0	0	0	0	0	0	0	0	0	0	0	0	0	0	0	0	0	0	0	0	0	0	0	0	0	0	0	0	0	0	0	0	0	0	0	0	0	0
Paragominas	LF	UPA12_UT7_T4	UPA12_UT7	LF_UPA12_UT7	626-1250	625	0	0	0	0	0	0	0	0	0	0	0	0	0	0	0	0	0	0	0	0	0	0	0	0	0	0	0	0	0	0	0	0	0	0	0	0	0	0	0	0	0	0	0
Paragominas	LF	UPA12_UT7_T5	UPA12_UT7	LF_UPA12_UT7	0-625	625	5	0	0	0	0	0	0	0	0	0	0	0	0	0	0	0	0	0	0	0	0	0	0	0	0	0	0	0	0	0	0	0	0	0	0	0	0	0	0	0	0	0	0
Paragominas	LF	UPA12_UT7_T5	UPA12_UT7	LF_UPA12_UT7	1251-1875	625	0	0	0	0	0	0	0	0	0	0	0	1	0	0	0	0	0	0	0	0	0	0	0	0	0	0	0	0	0	0	0	0	0	0	0	0	0	0	0	0	0	0	0
Paragominas	LF	UPA12_UT7_T5	UPA12_UT7	LF_UPA12_UT7	1876-2500	625	0	0	0	0	0	0	0	0	0	0	0	0	0	0	0	0	0	0	0	0	0	1	0	0	0	0	0	0	0	0	0	0	0	0	0	0	0	0	0	0	0	0	0
Paragominas	LF	UPA12_UT7_T5	UPA12_UT7	LF_UPA12_UT7	626-1250	625	0	0	0	0	0	0	0	0	0	0	0	1	0	0	0	0	0	0	0	0	0	0	0	0	0	0	0	0	0	0	0	0	0	0	0	0	0	0	0	0	0	0	0
Paragominas	LF	UPA12_UT7_T6	UPA12_UT7	LF_UPA12_UT7	0-625	625	4	0	0	0	0	0	0	0	0	0	0	1	0	0	0	0	0	0	0	0	0	0	0	0	0	0	0	0	0	0	0	0	0	0	0	0	0	6	0	0	7	0	0
Paragominas	LF	UPA12_UT7_T6	UPA12_UT7	LF_UPA12_UT7	1251-1875	625	0	0	0	0	0	0	0	0	0	0	0	1	0	0	0	0	0	0	0	0	0	0	0	0	0	0	0	0	0	0	0	0	0	0	0	0	0	0	0	0	0	0	0
Paragominas	LF	UPA12_UT7_T6	UPA12_UT7	LF_UPA12_UT7	1876-2500	625	0	0	0	0	0	0	0	0	0	0	0	0	0	0	0	0	0	0	0	0	0	0	0	0	0	0	0	0	0	0	0	0	0	0	0	0	0	0	0	0	0	0	1
Paragominas	LF	UPA12_UT7_T6	UPA12_UT7	LF_UPA12_UT7	626-1250	625	0	0	0	0	0	0	0	0	0	0	0	0	0	0	0	0	0	0	0	0	0	0	0	0	0	0	0	0	0	0	0	0	0	0	0	0	0	0	0	0	0	0	0
Paragominas	LF	UPA12_UT8_T1	UPA12_UT8	LF_UPA12_UT8	0-625	625	1	0	0	0	0	0	0	0	0	0	0	0	0	0	0	0	0	0	0	0	0	0	0	0	0	0	0	0	0	0	0	0	0	0	0	0	0	0	0	0	0	0	0
Paragominas	LF	UPA12_UT8_T1	UPA12_UT8	LF_UPA12_UT8	1251-1875	625	4	0	0	0	0	0	0	0	0	0	0	0	0	0	0	0	0	0	0	0	0	0	0	0	0	0	0	0	1	0	0	0	0	0	0	0	0	0	0	0	0	0	0
Paragominas	LF	UPA12_UT8_T1	UPA12_UT8	LF_UPA12_UT8	1876-2500	625	0	0	0	0	0	0	0	0	0	0	0	1	0	0	0	0	0	0	0	0	0	0	0	0	0	0	0	0	0	0	0	0	0	0	0	0	0	0	0	0	13	0	0
Paragominas	LF	UPA12_UT8_T1	UPA12_UT8	LF_UPA12_UT8	626-1250	625	0	0	0	0	0	0	0	0	0	0	0	0	0	0	0	0	0	0	0	0	0	0	0	0	0	0	0	0	0	0	0	0	0	0	0	0	0	0	0	0	0	0	0
Paragominas	LF	UPA12_UT8_T2	UPA12_UT8	LF_UPA12_UT8	0-625	625	0	0	0	0	0	0	0	0	0	0	0	0	0	0	0	0	0	0	0	0	0	0	0	0	0	0	0	0	0	0	0	0	0	0	0	0	0	0	0	0	0	0	0
Paragominas	LF	UPA12_UT8_T2	UPA12_UT8	LF_UPA12_UT8	1251-1875	625	0	0	0	0	0	0	0	0	0	0	0	0	0	0	0	0	0	0	0	0	0	0	0	0	0	0	0	0	1	0	0	0	0	0	0	0	0	0	0	0	0	0	0
Paragominas	LF	UPA12_UT8_T2	UPA12_UT8	LF_UPA12_UT8	1876-2500	625	0	0	0	0	0	0	0	0	0	0	0	2	0	0	0	0	0	0	0	0	0	0	0	0	0	0	0	0	0	0	0	0	0	0	0	0	0	0	0	0	0	0	0
Paragominas	LF	UPA12_UT8_T2	UPA12_UT8	LF_UPA12_UT8	626-1250	625	0	0	0	0	0	0	0	0	0	0	0	0	0	0	0	0	0	0	0	0	0	0	0	0	0	0	0	0	0	0	0	0	0	0	0	0	0	0	0	0	6	0	0
Paragominas	LF	UPA12_UT8_T3	UPA12_UT8	LF_UPA12_UT8	0-625	625	0	0	0	0	0	0	0	0	0	0	0	0	0	0	0	0	0	0	0	0	0	0	0	0	0	0	0	0	0	0	0	0	0	0	0	0	0	0	0	0	0	0	0
Paragominas	LF	UPA12_UT8_T3	UPA12_UT8	LF_UPA12_UT8	1251-1875	625	0	0	0	0	0	0	0	0	0	0	0	0	0	0	0	0	0	0	0	0	0	0	0	0	0	0	0	0	0	0	0	0	0	0	0	0	0	0	0	0	0	0	0
Paragominas	LF	UPA12_UT8_T3	UPA12_UT8	LF_UPA12_UT8	1876-2500	625	0	0	0	0	0	0	0	0	0	0	0	0	0	0	0	0	0	0	0	0	0	0	0	0	0	0	0	0	0	0	0	0	0	0	0	0	0	0	0	0	0	0	0
Paragominas	LF	UPA12_UT8_T3	UPA12_UT8	LF_UPA12_UT8	626-1250	625	0	0	0	0	0	0	0	0	0	0	0	2	0	0	0	0	0	0	0	0	0	0	0	0	0	0	0	0	0	0	0	0	0	0	0	0	0	0	0	0	0	0	0
Paragominas	LF	UPA12_UT8_T4	UPA12_UT8	LF_UPA12_UT8	0-625	625	0	0	0	0	0	0	0	0	0	0	0	0	0	0	0	0	0	0	0	0	0	0	0	0	0	0	0	0	0	0	0	0	0	0	0	0	0	0	0	0	0	0	0
Paragominas	LF	UPA12_UT8_T4	UPA12_UT8	LF_UPA12_UT8	1251-1875	625	1	0	0	0	0	0	0	0	0	0	0	0	0	0	0	0	0	0	0	0	0	0	0	0	0	0	0	0	0	0	0	0	0	0	0	0	0	0	0	0	0	0	0
Paragominas	LF	UPA12_UT8_T4	UPA12_UT8	LF_UPA12_UT8	1876-2500	625	0	0	0	0	0	0	0	0	0	0	0	0	0	0	0	0	0	0	0	0	0	1	0	0	0	0	0	0	0	0	0	0	0	0	0	0	0	0	0	0	0	0	0
Paragominas	LF	UPA12_UT8_T4	UPA12_UT8	LF_UPA12_UT8	626-1250	625	0	0	0	0	0	0	0	0	0	0	0	0	0	0	0	0	0	0	0	0	0	0	0	0	0	0	0	0	0	0	0	0	0	0	0	0	0	0	0	0	0	0	0
Paragominas	LF	UPA12_UT8_T6	UPA12_UT8	LF_UPA12_UT8	0-625	625	0	0	0	0	0	0	0	0	0	0	0	1	0	0	0	0	0	0	0	0	0	0	0	0	0	0	0	0	0	0	0	0	0	0	0	0	0	0	0	0	0	0	0
Paragominas	LF	UPA12_UT8_T6	UPA12_UT8	LF_UPA12_UT8	1251-1875	625	0	0	0	0	0	0	0	0	0	0	0	2	0	0	0	0	0	0	0	0	0	0	0	0	0	0	0	0	0	0	0	0	0	0	0	0	0	0	0	0	0	0	0
Paragominas	LF	UPA12_UT8_T6	UPA12_UT8	LF_UPA12_UT8	1876-2500	625	0	0	0	0	0	0	0	0	0	0	0	0	0	0	0	0	0	0	0	0	0	0	0	0	0	0	0	0	0	0	0	0	0	0	0	0	0	0	0	0	0	0	0
Paragominas	LF	UPA12_UT8_T6	UPA12_UT8	LF_UPA12_UT8	626-1250	625	0	0	0	0	0	0	0	0	0	0	0	0	0	0	0	0	0	0	0	0	0	0	0	0	0	0	0	0	0	0	0	0	0	0	0	0	0	0	0	0	0	0	0
Paragominas	LF	UPA12_UT9_T1	UPA12_UT9	LF_UPA12_UT9	0-625	625	0	0	0	0	0	0	0	0	0	0	0	1	0	0	0	0	0	0	0	0	0	0	0	0	0	0	0	0	0	0	0	0	0	0	0	0	0	0	0	0	0	0	0
Paragominas	LF	UPA12_UT9_T1	UPA12_UT9	LF_UPA12_UT9	1251-1875	625	0	0	0	0	0	0	0	0	0	0	0	0	0	0	0	0	0	0	0	0	0	0	0	0	0	0	0	0	0	0	0	0	0	0	0	0	0	0	0	0	0	0	0
Paragominas	LF	UPA12_UT9_T1	UPA12_UT9	LF_UPA12_UT9	1876-2500	625	0	0	0	0	0	0	0	0	0	0	0	0	0	0	0	0	0	0	0	0	0	0	0	0	0	0	0	0	0	0	0	0	0	0	0	0	0	0	0	0	0	0	0
Paragominas	LF	UPA12_UT9_T1	UPA12_UT9	LF_UPA12_UT9	626-1250	625	0	0	0	0	0	0	0	0	0	0	0	0	0	0	0	0	0	0	0	0	0	0	0	0	0	0	0	0	0	0	0	0	0	0	0	0	0	0	0	0	0	0	0
Paragominas	LF	UPA12_UT9_T2	UPA12_UT9	LF_UPA12_UT9	0-625	625	2	0	0	0	0	0	0	0	0	0	0	0	0	0	0	0	0	0	0	0	0	0	0	0	0	0	0	0	0	0	0	0	0	0	0	0	0	0	0	0	0	0	0
Paragominas	LF	UPA12_UT9_T2	UPA12_UT9	LF_UPA12_UT9	1251-1875	625	0	0	0	0	0	0	0	0	0	0	0	0	0	0	0	0	0	0	0	0	0	0	0	0	0	0	0	0	0	0	0	0	0	0	0	0	0	0	0	0	0	0	0
Paragominas	LF	UPA12_UT9_T2	UPA12_UT9	LF_UPA12_UT9	1876-2500	625	0	0	0	0	0	0	0	0	0	0	0	1	0	0	0	0	0	0	0	0	0	0	0	0	0	0	0	0	0	0	0	0	0	0	0	0	0	0	0	0	0	0	0
Paragominas	LF	UPA12_UT9_T2	UPA12_UT9	LF_UPA12_UT9	626-1250	625	7	0	0	0	0	0	0	0	0	0	0	0	0	0	0	0	0	0	0	0	0	0	0	0	0	0	0	0	0	0	0	0	0	0	0	0	0	0	0	0	0	0	0
Paragominas	LF	UPA12_UT9_T3	UPA12_UT9	LF_UPA12_UT9	0-625	625	0	0	0	0	0	0	0	0	0	0	0	1	0	0	0	0	0	0	0	0	0	0	0	0	0	0	0	0	0	0	0	0	0	0	0	0	0	0	0	0	0	0	0
Paragominas	LF	UPA12_UT9_T3	UPA12_UT9	LF_UPA12_UT9	1251-1875	625	0	0	0	0	0	0	0	0	0	0	0	0	0	0	0	0	0	0	0	0	0	0	0	0	0	0	0	0	0	0	0	0	0	0	0	0	0	0	0	0	0	0	0
Paragominas	LF	UPA12_UT9_T3	UPA12_UT9	LF_UPA12_UT9	1876-2500	625	0	0	0	0	0	0	0	0	0	0	0	0	0	0	0	0	0	0	0	0	0	0	0	0	0	0	0	0	0	0	0	0	0	0	0	0	0	0	0	0	0	0	0
Paragominas	LF	UPA12_UT9_T3	UPA12_UT9	LF_UPA12_UT9	626-1250	625	0	0	0	0	0	0	0	0	0	0	0	0	0	0	0	0	0	0	0	0	0	0	0	0	0	0	0	0	0	0	0	0	0	0	0	0	0	2	0	0	0	0	0
Paragominas	LF	UPA12_UT9_T4	UPA12_UT9	LF_UPA12_UT9	0-625	625	0	0	0	0	0	0	0	0	0	0	0	0	0	0	0	0	0	0	0	0	0	0	0	0	0	0	0	0	0	0	0	0	0	0	0	0	0	0	0	0	0	0	0
Paragominas	LF	UPA12_UT9_T4	UPA12_UT9	LF_UPA12_UT9	1251-1875	625	0	0	0	0	0	0	0	0	0	0	0	0	0	0	0	0	0	0	0	0	0	0	0	0	0	0	0	0	0	0	0	0	0	0	0	0	0	0	0	0	0	0	0
Paragominas	LF	UPA12_UT9_T4	UPA12_UT9	LF_UPA12_UT9	1876-2500	625	0	0	0	0	0	0	0	0	0	0	0	0	0	0	0	0	0	0	0	0	0	1	0	0	0	0	0	0	0	0	0	0	0	0	0	0	0	0	0	0	0	0	0
Paragominas	LF	UPA12_UT9_T4	UPA12_UT9	LF_UPA12_UT9	626-1250	625	4	0	0	0	0	0	0	0	0	0	0	1	0	0	0	0	0	0	0	0	0	0	0	0	0	0	0	0	0	0	0	0	0	0	0	0	0	0	0	0	0	0	0
Paragominas	LF	UPA12_UT9_T5	UPA12_UT9	LF_UPA12_UT9	0-625	625	0	0	0	0	0	0	0	0	0	0	0	0	0	0	0	0	0	0	0	0	0	0	0	0	0	0	0	0	0	0	0	0	0	0	0	0	0	0	0	0	0	0	0
Paragominas	LF	UPA12_UT9_T5	UPA12_UT9	LF_UPA12_UT9	1251-1875	625	0	0	0	0	0	0	0	0	0	0	0	0	0	0	0	0	0	0	0	0	0	0	0	0	0	0	0	0	0	0	0	0	0	0	0	0	0	0	0	0	0	0	0
Paragominas	LF	UPA12_UT9_T5	UPA12_UT9	LF_UPA12_UT9	1876-2500	625	5	0	0	0	0	0	0	0	0	0	0	1	0	0	0	0	0	0	0	0	0	0	0	0	0	0	0	0	0	0	0	0	0	0	0	0	0	0	0	0	0	0	0
Paragominas	LF	UPA12_UT9_T5	UPA12_UT9	LF_UPA12_UT9	626-1250	625	0	0	0	0	0	0	0	0	0	0	0	0	0	0	0	0	0	0	0	0	0	0	0	0	0	0	0	0	0	0	0	0	0	0	0	0	0	0	0	0	0	0	0
Paragominas	LF	UPA6_UT18_20_T1	UPA6_UT18	LF_UPA6_UT18	0-1000	3000	0	0	0	0	0	0	0	0	0	0	0	1	0	0	0	0	0	0	0	0	0	0	0	0	0	0	0	0	0	0	0	0	0	0	0	0	0	12	0	0	6	0	0
Paragominas	LF	UPA6_UT18_20_T10	UPA6_UT18	LF_UPA6_UT18	0-1000	6000	0	0	0	0	0	0	0	0	0	0	0	0	0	0	0	0	0	0	0	0	0	1	0	3	0	0	0	0	0	0	0	0	0	0	0	0	0	8	0	0	5	0	0
Paragominas	LF	UPA6_UT18_20_T11	UPA6_UT18	LF_UPA6_UT18	0-1000	2000	0	0	0	0	0	0	0	0	2	0	0	0	0	0	0	0	0	0	0	0	0	1	0	0	0	0	0	0	0	0	0	0	0	0	0	0	0	0	0	0	8	0	0
Paragominas	LF	UPA6_UT18_20_T12	UPA6_UT18	LF_UPA6_UT18	0-1000	7000	13	0	0	0	0	6	0	0	8	0	0	1	0	0	0	0	0	0	0	0	0	3	0	0	0	0	0	0	0	0	0	0	0	0	0	0	0	10	0	0	12	0	0
Paragominas	LF	UPA6_UT18_20_T2	UPA6_UT18	LF_UPA6_UT18	0-1000	3000	0	0	0	0	0	0	0	0	0	0	0	1	0	0	0	0	0	0	0	0	0	0	0	0	0	0	0	0	0	0	0	0	0	0	0	0	0	4	0	0	0	0	0
Paragominas	LF	UPA6_UT18_20_T3	UPA6_UT18	LF_UPA6_UT18	0-1000	3000	0	0	0	0	0	0	0	0	0	0	0	2	0	0	0	0	0	0	0	0	0	0	0	0	0	0	0	0	0	0	0	0	0	0	0	0	0	5	0	0	0	0	0
Paragominas	LF	UPA6_UT18_20_T4	UPA6_UT18	LF_UPA6_UT18	0-1000	4000	8	0	0	0	0	0	0	0	0	0	0	1	0	0	0	0	0	0	0	0	0	1	0	1	0	0	0	0	0	0	0	0	0	0	0	0	0	0	0	0	0	0	0
Paragominas	LF	UPA6_UT18_20_T5	UPA6_UT18	LF_UPA6_UT18	0-1000	7000	0	0	0	0	0	0	0	0	0	0	0	4	0	0	0	0	0	0	0	0	0	1	0	1	0	0	0	0	0	1	0	0	0	0	0	0	0	8	0	0	4	0	0
Paragominas	LF	UPA6_UT18_20_T6	UPA6_UT18	LF_UPA6_UT18	0-1000	2000	0	0	0	0	0	0	0	0	0	0	0	0	0	0	0	0	0	0	0	0	0	1	0	0	0	0	0	0	0	0	0	0	0	0	0	0	0	2	0	0	0	0	0
Paragominas	LF	UPA6_UT18_20_T7	UPA6_UT18	LF_UPA6_UT18	0-1000	5000	0	0	0	0	0	0	0	0	0	0	0	1	0	0	0	0	0	0	0	0	0	0	0	0	0	0	0	0	0	0	0	0	0	0	0	0	0	4	0	0	15	0	0
Paragominas	LF	UPA6_UT18_20_T8	UPA6_UT18	LF_UPA6_UT18	0-1000	3000	0	0	0	0	0	0	0	0	0	0	0	1	0	0	0	0	0	0	0	0	0	0	0	1	0	0	0	0	0	0	0	0	0	0	0	0	0	5	0	0	0	0	0
Paragominas	LF	UPA6_UT18_20_T9	UPA6_UT18	LF_UPA6_UT18	0-1000	6000	6	0	0	0	0	0	0	0	0	0	0	0	0	0	0	0	0	0	0	0	0	2	0	0	0	0	0	0	0	0	0	0	0	0	0	0	0	8	0	0	4	0	0
Paragominas	LF	UPA6_UT24_T1	UPA6_UT24	LF_UPA6_UT24	0-1000	6000	0	0	0	0	0	0	0	0	0	0	0	4	0	0	0	0	0	0	0	0	0	1	0	0	0	0	0	0	0	0	0	0	0	0	0	0	0	0	0	0	8	0	1
Paragominas	LF	UPA6_UT24_T10	UPA6_UT24	LF_UPA6_UT24	0-1000	7000	0	0	0	0	0	0	0	0	0	0	0	3	0	0	0	0	0	0	0	0	0	5	0	0	0	0	0	0	0	0	0	0	0	0	0	0	0	5	0	0	9	0	0
Paragominas	LF	UPA6_UT24_T2	UPA6_UT24	LF_UPA6_UT24	0-1000	1000	0	0	0	0	0	0	0	0	0	0	0	2	0	0	0	0	0	0	0	0	0	0	0	0	0	0	0	0	0	0	0	0	0	0	0	0	0	0	0	0	0	0	0
Paragominas	LF	UPA6_UT24_T3	UPA6_UT24	LF_UPA6_UT24	0-1000	4000	1	0	0	0	0	0	0	0	0	0	0	3	0	0	0	0	0	0	0	0	0	0	0	0	0	0	0	0	0	0	0	0	0	0	0	0	0	0	0	0	0	0	0
Paragominas	LF	UPA6_UT24_T4	UPA6_UT24	LF_UPA6_UT24	0-1000	1000	5	0	0	0	0	0	0	0	0	0	0	1	0	0	0	0	0	0	0	0	0	0	0	0	0	0	0	0	0	0	0	0	0	0	0	0	0	0	0	0	0	0	0
Paragominas	LF	UPA6_UT24_T5	UPA6_UT24	LF_UPA6_UT24	0-1000	3000	0	0	0	0	0	0	0	0	0	0	0	1	0	0	0	0	0	0	0	0	0	0	0	0	0	0	0	0	0	0	0	0	0	0	0	0	0	4	0	0	8	0	0
Paragominas	LF	UPA6_UT24_T6	UPA6_UT24	LF_UPA6_UT24	0-1000	4000	3	0	0	0	0	0	0	0	0	0	0	1	0	0	0	0	0	0	0	0	0	1	0	0	0	0	0	0	0	0	0	0	0	0	0	0	0	0	0	0	0	0	0
Paragominas	LF	UPA6_UT24_T7	UPA6_UT24	LF_UPA6_UT24	0-1000	4000	0	0	0	0	0	0	0	0	0	0	0	1	0	0	0	0	0	0	0	0	0	0	0	0	0	0	0	0	0	0	0	0	0	0	0	0	0	2	0	0	1	0	1
Paragominas	LF	UPA6_UT24_T8	UPA6_UT24	LF_UPA6_UT24	0-1000	4000	5	0	0	1	0	0	0	0	5	0	0	4	0	0	0	0	0	0	0	0	0	0	0	0	0	0	0	0	0	0	0	0	0	0	0	0	0	6	0	0	0	0	0
Paragominas	LF	UPA6_UT24_T9	UPA6_UT24	LF_UPA6_UT24	0-1000	3000	6	0	0	0	0	0	0	0	0	0	0	2	0	0	0	0	0	0	0	0	0	0	0	0	0	0	0	0	0	0	0	0	0	0	0	0	0	8	0	0	0	0	0
Paragominas	LF	UPA6_UT27_T1	UPA6_UT27	LF_UPA6_UT27	0-1000	5000	0	0	0	0	0	0	0	0	0	0	0	2	0	0	0	0	0	0	0	0	0	1	0	0	0	0	0	5	0	0	0	0	0	0	0	0	0	0	0	0	5	0	0
Paragominas	LF	UPA6_UT27_T10	UPA6_UT27	LF_UPA6_UT27	0-1000	3000	3	0	0	0	0	0	0	0	0	0	0	0	0	0	0	0	0	0	0	0	0	0	0	0	0	0	0	0	0	0	0	0	0	0	0	0	0	10	0	0	0	0	0
Paragominas	LF	UPA6_UT27_T2	UPA6_UT27	LF_UPA6_UT27	0-1000	4000	3	0	0	0	0	0	0	0	0	0	0	1	0	0	0	0	0	0	0	0	0	1	0	0	0	0	0	0	0	0	0	0	0	0	0	0	0	0	0	0	5	0	0
Paragominas	LF	UPA6_UT27_T3	UPA6_UT27	LF_UPA6_UT27	0-1000	4000	11	0	0	0	0	0	0	0	0	0	0	0	0	0	0	0	0	0	0	0	0	1	0	0	0	0	0	0	0	0	0	0	0	0	0	0	0	0	0	0	0	0	1
Paragominas	LF	UPA6_UT27_T4	UPA6_UT27	LF_UPA6_UT27	0-1000	1000	0	0	0	0	0	0	0	0	8	0	0	0	0	0	0	0	0	0	0	0	0	1	0	0	0	0	0	0	0	0	0	0	0	0	0	0	0	0	0	0	0	0	0
Paragominas	LF	UPA6_UT27_T5	UPA6_UT27	LF_UPA6_UT27	0-1000	4000	0	0	0	0	0	0	0	0	0	0	0	2	0	0	0	0	0	0	0	0	0	0	0	0	0	0	0	0	0	0	0	0	0	0	0	0	0	0	0	0	15	0	1
Paragominas	LF	UPA6_UT27_T6	UPA6_UT27	LF_UPA6_UT27	0-1000	2000	1	0	0	0	0	0	0	0	0	0	0	0	0	0	0	0	0	0	0	0	0	0	0	0	0	0	0	0	0	0	0	0	0	0	0	0	0	5	0	0	0	0	0
Paragominas	LF	UPA6_UT27_T7	UPA6_UT27	LF_UPA6_UT27	0-1000	1000	0	0	0	0	0	0	0	0	0	0	0	2	0	0	0	0	0	0	0	0	0	0	0	0	0	0	0	0	0	0	0	0	0	0	0	0	0	0	0	0	0	0	0
Paragominas	LF	UPA6_UT27_T8	UPA6_UT27	LF_UPA6_UT27	0-1000	2000	0	0	0	0	0	0	0	0	0	0	0	1	0	0	0	0	0	0	0	0	0	0	0	0	0	0	0	0	0	0	0	0	0	0	0	0	0	0	0	0	5	0	1
Paragominas	LF	UPA6_UT27_T9	UPA6_UT27	LF_UPA6_UT27	0-1000	4000	4	0	0	0	0	0	0	0	0	0	0	3	0	0	0	0	0	0	0	0	0	1	0	0	0	0	0	0	0	0	0	0	0	0	0	0	0	0	0	0	0	0	0
Paragominas	LF	UPA6_UT42_T1	UPA6_UT42	LF_UPA6_UT42	0-1000	1000	0	0	0	0	0	0	0	0	0	0	0	1	0	0	0	0	0	0	0	0	0	0	0	0	0	0	0	0	0	0	0	0	0	0	0	0	0	0	0	0	0	0	0
Paragominas	LF	UPA6_UT42_T10	UPA6_UT42	LF_UPA6_UT42	0-1000	5000	4	0	0	0	0	0	0	0	0	0	0	1	0	0	0	0	0	0	0	0	0	0	0	0	0	0	0	15	0	0	0	0	0	0	0	0	0	9	0	0	0	0	0
Paragominas	LF	UPA6_UT42_T2	UPA6_UT42	LF_UPA6_UT42	0-1000	1000	0	0	0	0	0	0	0	0	0	0	0	1	0	0	0	0	0	0	0	0	0	0	0	0	0	0	0	0	0	0	0	0	0	0	0	0	0	0	0	0	0	0	0
Paragominas	LF	UPA6_UT42_T3	UPA6_UT42	LF_UPA6_UT42	0-1000	2000	0	0	0	0	0	0	0	0	0	0	0	1	0	0	0	0	0	0	0	0	0	1	0	0	0	0	0	0	0	0	0	0	0	0	0	0	0	0	0	0	0	0	0
Paragominas	LF	UPA6_UT42_T4	UPA6_UT42	LF_UPA6_UT42	0-1000	2000	8	0	0	0	0	0	0	0	0	0	0	0	0	0	0	0	0	0	0	0	0	0	0	0	0	0	0	0	0	0	0	0	0	0	0	0	0	0	0	0	0	0	0
Paragominas	LF	UPA6_UT42_T5	UPA6_UT42	LF_UPA6_UT42	0-1000	2000	0	0	0	0	0	0	0	0	0	0	0	1	0	0	0	0	0	0	0	0	0	0	0	0	0	0	0	0	0	0	0	0	0	0	0	0	0	6	0	0	0	0	0
Paragominas	LF	UPA6_UT42_T6	UPA6_UT42	LF_UPA6_UT42	0-1000	1000	0	0	0	0	0	0	0	0	0	0	0	1	0	0	0	0	0	0	0	0	0	0	0	0	0	0	0	0	0	0	0	0	0	0	0	0	0	0	0	0	0	0	0
Paragominas	LF	UPA6_UT42_T7	UPA6_UT42	LF_UPA6_UT42	0-1000	1000	0	0	0	0	0	0	0	0	0	0	0	0	0	0	0	0	0	0	0	0	0	0	0	0	0	0	0	0	0	0	0	0	0	0	0	0	0	8	0	0	0	0	0
Paragominas	LF	UPA6_UT42_T8	UPA6_UT42	LF_UPA6_UT42	0-1000	3000	0	0	0	0	0	0	0	0	0	0	0	1	0	0	0	0	1	0	0	0	0	0	0	0	0	0	0	0	0	0	0	0	0	0	0	0	0	0	0	0	14	0	0
Paragominas	LF	UPA7_UT10_T1	UPA7_UT10	LF_UPA7_UT10	0-1000	4000	5	0	0	0	0	0	0	0	0	0	0	4	0	0	0	0	0	0	0	0	0	0	0	0	0	0	0	0	0	0	0	0	0	0	0	0	0	0	0	0	0	0	1
Paragominas	LF	UPA7_UT10_T10	UPA7_UT10	LF_UPA7_UT10	0-1000	5000	4	0	0	0	0	0	0	0	0	0	0	2	0	0	0	0	1	0	0	0	0	0	0	0	0	0	0	10	0	0	0	0	0	0	0	0	0	0	0	0	0	0	4
Paragominas	LF	UPA7_UT10_T2	UPA7_UT10	LF_UPA7_UT10	0-1000	1000	0	0	0	0	0	0	0	0	0	0	0	0	0	0	0	0	1	0	0	0	0	0	0	0	0	0	0	0	0	0	0	0	0	0	0	0	0	0	0	0	0	0	0
Paragominas	LF	UPA7_UT10_T3	UPA7_UT10	LF_UPA7_UT10	0-1000	2000	0	0	0	0	0	0	0	0	0	0	0	1	0	0	0	0	0	0	0	0	0	1	0	0	0	0	0	0	0	0	0	0	0	0	0	0	0	0	0	0	0	0	0
Paragominas	LF	UPA7_UT10_T4	UPA7_UT10	LF_UPA7_UT10	0-1000	4000	16	0	0	0	0	0	0	0	0	0	0	2	0	0	0	0	0	0	0	0	0	0	0	0	0	0	0	0	0	0	0	0	0	0	0	0	0	3	0	0	0	0	0
Paragominas	LF	UPA7_UT10_T5	UPA7_UT10	LF_UPA7_UT10	0-1000	2000	4	0	0	0	0	0	0	0	0	0	0	1	0	0	0	0	0	0	0	0	0	0	0	0	0	0	0	0	0	0	0	0	0	0	0	0	0	7	0	0	0	0	0
Paragominas	LF	UPA7_UT10_T6	UPA7_UT10	LF_UPA7_UT10	0-1000	2000	0	0	0	0	0	0	0	0	0	0	0	1	0	0	0	0	0	0	0	0	0	0	0	0	0	0	0	0	0	7	0	0	0	0	0	0	0	0	0	0	0	0	0
Paragominas	LF	UPA7_UT10_T7	UPA7_UT10	LF_UPA7_UT10	0-1000	1000	0	0	0	0	0	0	0	0	0	0	0	0	0	0	0	0	0	0	0	0	0	0	0	0	0	0	0	0	0	0	0	0	0	0	0	0	0	10	0	0	0	0	0
Paragominas	LF	UPA7_UT10_T8	UPA7_UT10	LF_UPA7_UT10	0-1000	2000	1	0	0	0	0	0	0	0	0	0	0	0	0	0	0	0	0	0	0	0	0	2	0	0	0	0	0	0	0	0	0	0	0	0	0	0	0	0	0	0	0	0	1
Paragominas	LF	UPA7_UT10_T9	UPA7_UT10	LF_UPA7_UT10	0-1000	3000	1	0	0	0	0	0	0	0	0	0	0	1	0	0	0	0	0	0	0	0	0	0	0	0	0	0	0	0	0	0	0	0	0	0	0	0	0	0	0	0	5	0	1
Paragominas	LF	UPA7_UT18_T1	UPA7_UT18	LF_UPA7_UT18	0-1000	2000	0	0	0	0	0	0	0	0	9	0	0	1	0	0	0	0	0	0	0	0	0	0	0	1	0	0	0	0	0	0	0	0	0	0	0	0	0	0	0	0	0	0	0
Paragominas	LF	UPA7_UT18_T10	UPA7_UT18	LF_UPA7_UT18	0-1000	3000	5	0	0	0	0	0	0	0	0	0	0	1	0	0	0	0	0	0	0	0	0	0	0	0	0	0	0	0	0	0	0	0	0	0	0	0	0	4	0	0	0	0	0
Paragominas	LF	UPA7_UT18_T2	UPA7_UT18	LF_UPA7_UT18	0-1000	3000	3	0	0	0	0	0	0	0	0	0	0	2	0	0	0	0	0	0	0	0	0	0	0	0	0	0	0	0	0	0	0	0	0	0	0	0	0	0	0	0	0	0	0
Paragominas	LF	UPA7_UT18_T4	UPA7_UT18	LF_UPA7_UT18	0-1000	2000	6	0	0	0	0	0	0	0	0	0	0	0	0	0	0	0	0	0	0	0	0	0	0	0	0	0	0	0	0	0	0	0	0	0	0	0	0	6	0	0	0	0	0
Paragominas	LF	UPA7_UT18_T5	UPA7_UT18	LF_UPA7_UT18	0-1000	3000	6	0	0	0	0	0	0	0	0	0	0	1	0	0	0	0	0	0	0	0	0	0	0	0	0	0	0	0	0	0	0	0	0	0	0	0	0	0	0	0	0	0	1
Paragominas	LF	UPA7_UT18_T6	UPA7_UT18	LF_UPA7_UT18	0-1000	3000	0	0	0	0	0	6	0	0	0	0	0	1	0	0	0	0	0	0	0	0	0	1	0	0	0	0	0	0	0	0	0	0	0	0	0	0	0	0	0	0	0	0	0
Paragominas	LF	UPA7_UT18_T7	UPA7_UT18	LF_UPA7_UT18	0-1000	4000	6	0	0	0	0	0	0	0	0	0	0	2	0	0	0	0	0	0	0	0	0	0	0	0	0	0	0	0	0	0	0	0	0	0	0	0	0	0	0	0	0	0	1
Paragominas	LF	UPA7_UT18_T8	UPA7_UT18	LF_UPA7_UT18	0-1000	6000	0	0	0	0	0	9	0	0	0	0	0	3	0	0	0	0	0	0	0	0	0	3	0	0	0	0	0	0	0	0	0	0	0	0	0	0	0	0	0	0	0	0	0
Paragominas	LF	UPA7_UT18_T9	UPA7_UT18	LF_UPA7_UT18	0-1000	3000	0	0	0	0	0	0	0	0	0	0	0	1	0	0	0	0	0	0	0	0	0	0	0	0	0	0	0	0	0	0	0	0	0	0	0	0	0	6	0	0	0	0	2
Paragominas	LF	UPA7_UT2_T1	UPA7_UT2	LF_UPA7_UT2	0-1000	4000	6	0	0	0	0	0	0	0	0	0	0	0	0	0	0	0	0	0	0	0	0	2	0	0	0	0	0	0	0	0	0	0	0	0	0	0	0	0	0	0	8	0	0
Paragominas	LF	UPA7_UT2_T10	UPA7_UT2	LF_UPA7_UT2	0-1000	2000	0	0	0	0	0	0	0	0	0	0	0	2	0	0	0	0	0	0	0	0	0	0	0	0	0	0	0	0	0	0	0	0	0	0	0	0	0	0	0	0	0	0	0
Paragominas	LF	UPA7_UT2_T2	UPA7_UT2	LF_UPA7_UT2	0-1000	3000	0	0	0	0	0	0	0	0	0	0	0	1	0	0	0	0	0	0	0	0	0	0	0	0	0	0	0	0	0	0	0	0	0	0	0	0	0	0	0	0	10	0	0
Paragominas	LF	UPA7_UT2_T3	UPA7_UT2	LF_UPA7_UT2	0-1000	5000	0	0	0	0	0	0	0	0	0	0	0	3	0	0	0	0	0	0	0	0	0	0	0	0	0	0	0	0	0	0	0	0	0	0	0	0	0	10	0	0	16	0	0
Paragominas	LF	UPA7_UT2_T4	UPA7_UT2	LF_UPA7_UT2	0-1000	2000	0	0	0	0	0	0	0	0	0	0	0	2	0	0	0	0	0	0	0	0	0	0	0	0	0	0	0	4	0	0	0	0	0	0	0	0	0	0	0	0	0	0	0
Paragominas	LF	UPA7_UT2_T6	UPA7_UT2	LF_UPA7_UT2	0-1000	1000	0	0	0	0	0	0	0	0	0	0	0	1	0	0	0	0	0	0	0	0	0	0	0	0	0	0	0	0	0	0	0	0	0	0	0	0	0	0	0	0	0	0	0
Paragominas	LF	UPA7_UT2_T8	UPA7_UT2	LF_UPA7_UT2	0-1000	3000	0	0	0	0	0	5	0	0	0	0	0	1	0	0	0	0	0	0	0	0	0	1	0	0	0	0	0	0	0	0	0	0	0	0	0	0	0	0	0	0	0	0	0
Paragominas	LF	UPA7_UT70_T1	UPA7_UT70	LF_UPA7_UT70	0-1000	5000	0	0	0	0	0	0	0	0	0	0	0	1	0	0	0	0	0	0	0	0	0	2	0	0	0	0	0	0	0	0	0	0	0	0	0	0	0	0	0	0	8	0	2
Paragominas	LF	UPA7_UT70_T10	UPA7_UT70	LF_UPA7_UT70	0-1000	3000	0	0	0	0	0	0	0	0	0	0	0	1	0	0	0	0	0	0	0	0	0	0	0	0	0	0	0	0	0	0	0	0	0	0	0	0	0	6	0	0	5	0	0
Paragominas	LF	UPA7_UT70_T2	UPA7_UT70	LF_UPA7_UT70	0-1000	2000	2	0	0	0	0	0	0	0	0	0	0	0	0	0	0	0	0	0	0	0	0	0	0	0	0	0	0	0	0	0	0	0	0	0	0	0	0	0	0	0	11	0	0
Paragominas	LF	UPA7_UT70_T3	UPA7_UT70	LF_UPA7_UT70	0-1000	4000	2	0	0	0	0	0	0	0	0	0	0	0	0	0	0	0	0	0	0	0	0	0	0	0	0	0	0	0	0	0	0	0	0	0	0	0	0	13	0	0	8	0	0
Paragominas	LF	UPA7_UT70_T4	UPA7_UT70	LF_UPA7_UT70	0-1000	3000	0	0	0	0	0	0	0	0	0	0	0	0	0	0	0	0	0	0	0	0	0	2	0	0	0	0	0	0	0	0	0	0	0	0	0	0	0	7	0	0	0	0	0
Paragominas	LF	UPA7_UT70_T5	UPA7_UT70	LF_UPA7_UT70	0-1000	2000	2	0	0	0	0	0	0	0	0	0	0	1	0	0	0	0	0	0	0	0	0	0	0	0	0	0	0	0	0	0	0	0	0	0	0	0	0	0	0	0	8	0	1
Paragominas	LF	UPA7_UT70_T6	UPA7_UT70	LF_UPA7_UT70	0-1000	2000	0	0	0	0	0	0	0	0	0	0	0	0	0	0	0	0	0	0	0	0	0	2	0	0	0	0	0	0	0	0	0	0	0	0	0	0	0	0	0	0	2	0	0
Paragominas	LF	UPA7_UT70_T7	UPA7_UT70	LF_UPA7_UT70	0-1000	4000	0	0	0	0	0	0	0	0	0	0	0	0	0	0	0	0	0	0	0	0	0	0	0	0	0	0	0	0	0	0	0	0	0	0	0	0	0	0	0	0	19	0	2
Paragominas	LF	UPA7_UT70_T8	UPA7_UT70	LF_UPA7_UT70	0-1000	3000	6	0	0	0	0	0	0	0	0	0	0	0	0	0	0	0	0	0	0	0	0	0	0	0	0	0	0	0	0	0	0	0	0	0	0	0	0	0	0	0	1	0	2
Paragominas	LF	UPA7_UT70_T9	UPA7_UT70	LF_UPA7_UT70	0-1000	1000	0	0	0	0	0	0	0	0	0	0	0	0	0	0	0	0	0	0	0	0	0	0	0	0	0	0	0	0	0	0	0	0	0	0	0	0	0	0	0	0	0	0	1
Paragominas	LF	UPA8_UT14_T1	UPA8_UT14	LF_UPA8_UT14	0-1000	5000	0	0	0	0	0	0	0	0	0	0	0	3	0	0	0	0	0	0	0	0	0	4	0	0	0	0	0	0	0	0	0	0	0	0	0	0	0	0	0	0	0	0	0
Paragominas	LF	UPA8_UT14_T10	UPA8_UT14	LF_UPA8_UT14	0-1000	6000	3	0	0	0	0	0	0	0	0	0	0	1	0	0	0	0	0	0	0	0	0	0	0	0	0	0	0	0	0	0	0	0	0	0	0	0	0	13	0	0	0	0	3
Paragominas	LF	UPA8_UT14_T3	UPA8_UT14	LF_UPA8_UT14	0-1000	1000	0	0	0	0	0	0	0	0	0	0	0	0	0	0	0	0	0	0	0	0	0	0	0	0	0	0	0	0	0	0	0	0	0	0	0	0	0	0	0	0	0	0	2
Paragominas	LF	UPA8_UT14_T4	UPA8_UT14	LF_UPA8_UT14	0-1000	3000	0	0	0	0	0	0	0	0	0	0	0	2	0	0	0	0	0	0	0	0	0	1	0	0	0	0	0	0	0	0	0	0	0	0	0	0	0	6	0	0	0	0	0
Paragominas	LF	UPA8_UT14_T6	UPA8_UT14	LF_UPA8_UT14	0-1000	2000	0	0	0	0	0	0	0	0	0	0	0	2	0	0	0	0	0	0	0	0	0	1	0	0	0	0	0	0	0	0	0	0	0	0	0	0	0	0	0	0	0	0	0
Paragominas	LF	UPA8_UT14_T7	UPA8_UT14	LF_UPA8_UT14	0-1000	2000	0	0	0	0	0	0	0	0	0	0	0	2	0	0	0	0	0	0	0	0	0	0	0	0	0	0	0	0	0	0	0	0	0	0	0	0	0	10	0	0	0	0	0
Paragominas	LF	UPA8_UT14_T8	UPA8_UT14	LF_UPA8_UT14	0-1000	2000	0	0	0	0	0	0	0	0	0	0	0	0	0	0	0	0	0	0	0	0	0	0	0	1	0	0	0	0	0	0	0	0	0	0	0	0	0	2	0	0	0	0	0
Paragominas	LF	UPA8_UT14_T9	UPA8_UT14	LF_UPA8_UT14	0-1000	2000	5	0	0	0	0	0	0	0	0	0	0	0	0	0	0	0	0	0	0	0	0	0	0	0	0	0	0	0	0	0	0	0	0	0	0	0	0	0	0	0	8	0	0
Paragominas	LF	UPA8_UT28_T1	UPA8_UT28	LF_UPA8_UT28	0-1000	4000	5	0	0	0	0	0	0	0	12	0	0	2	0	0	0	0	0	0	0	0	0	0	0	1	0	0	0	0	0	0	0	0	0	0	0	0	0	0	0	0	0	0	0
Paragominas	LF	UPA8_UT28_T10	UPA8_UT28	LF_UPA8_UT28	0-1000	4000	0	0	0	0	0	15	0	0	0	0	0	2	0	0	0	0	0	0	0	0	0	0	0	0	0	0	0	0	0	0	0	0	0	0	0	0	0	0	0	0	0	0	2
Paragominas	LF	UPA8_UT28_T2	UPA8_UT28	LF_UPA8_UT28	0-1000	5000	6	0	0	0	0	0	0	0	0	0	0	3	0	0	0	0	0	0	0	0	0	0	0	0	0	0	0	0	0	0	0	0	0	0	0	0	0	11	0	0	0	0	8
Paragominas	LF	UPA8_UT28_T21	UPA8_UT28	LF_UPA8_UT28	0-1000	1000	0	0	0	0	0	0	0	0	0	0	0	1	0	0	0	0	0	0	0	0	0	0	0	0	0	0	0	0	0	0	0	0	0	0	0	0	0	0	0	0	0	0	0
Paragominas	LF	UPA8_UT28_T3	UPA8_UT28	LF_UPA8_UT28	0-1000	3000	0	0	0	0	0	2	0	0	0	0	0	0	0	0	0	0	0	0	0	0	0	0	0	0	0	0	0	0	0	0	0	0	0	0	0	0	0	0	0	0	0	0	2
Paragominas	LF	UPA8_UT28_T4	UPA8_UT28	LF_UPA8_UT28	0-1000	1000	0	0	0	0	0	0	0	0	0	0	0	1	0	0	0	0	0	0	0	0	0	0	0	0	0	0	0	0	0	0	0	0	0	0	0	0	0	0	0	0	0	0	0
Paragominas	LF	UPA8_UT28_T5	UPA8_UT28	LF_UPA8_UT28	0-1000	2000	0	0	0	0	0	0	0	0	0	0	0	0	0	0	0	0	0	0	0	0	0	0	0	0	0	0	0	0	0	0	0	0	0	0	0	0	0	0	0	0	9	0	1
Paragominas	LF	UPA8_UT28_T6	UPA8_UT28	LF_UPA8_UT28	0-1000	2000	0	0	0	0	0	7	0	0	0	0	0	2	0	0	0	0	0	0	0	0	0	0	0	0	0	0	0	0	0	0	0	0	0	0	0	0	0	0	0	0	0	0	0
Paragominas	LF	UPA8_UT28_T7	UPA8_UT28	LF_UPA8_UT28	0-1000	4000	6	0	0	0	0	0	0	1	0	0	0	0	0	1	0	0	0	0	0	0	0	0	0	0	0	0	0	0	0	0	0	0	0	0	0	0	0	5	0	0	0	0	0
Paragominas	LF	UPA8_UT28_T8	UPA8_UT28	LF_UPA8_UT28	0-1000	4000	0	0	0	0	0	0	0	0	8	0	0	2	0	0	0	0	0	0	0	0	0	1	0	0	0	0	0	0	0	0	0	0	1	0	0	0	0	10	0	0	0	0	0
Paragominas	LF	UPA8_UT28_T9	UPA8_UT28	LF_UPA8_UT28	0-1000	3000	12	0	0	0	0	0	0	0	0	0	0	0	0	0	0	0	1	0	0	0	0	0	0	0	0	0	0	0	0	0	0	0	0	0	0	0	0	0	0	0	0	0	2
Paragominas	LF	UPA8_UT3_T1	UPA8_UT3	LF_UPA8_UT3	0-1000	4000	0	0	0	0	0	0	0	0	0	0	0	3	0	0	0	0	0	0	0	0	0	0	0	0	0	0	0	0	0	0	0	0	0	0	0	0	0	7	0	0	0	0	0
Paragominas	LF	UPA8_UT3_T10	UPA8_UT3	LF_UPA8_UT3	0-1000	1000	0	0	0	0	0	0	0	0	0	0	0	2	0	0	0	0	0	0	0	0	0	0	0	0	0	0	0	0	0	0	0	0	0	0	0	0	0	0	0	0	0	0	0
Paragominas	LF	UPA8_UT3_T2	UPA8_UT3	LF_UPA8_UT3	0-1000	3000	0	0	0	0	0	10	0	0	0	0	0	3	0	0	0	0	0	0	0	0	0	2	0	0	0	0	0	0	0	0	0	0	0	0	0	0	0	0	0	0	0	0	0
Paragominas	LF	UPA8_UT3_T3	UPA8_UT3	LF_UPA8_UT3	0-1000	1000	0	0	0	0	0	0	0	0	0	0	0	0	0	0	0	0	0	0	0	0	0	1	0	0	0	0	0	0	0	0	0	0	0	0	0	0	0	0	0	0	0	0	0
Paragominas	LF	UPA8_UT3_T4	UPA8_UT3	LF_UPA8_UT3	0-1000	3000	1	0	0	0	0	0	0	0	0	0	0	1	0	0	0	0	0	0	0	0	0	0	0	0	0	0	0	0	0	0	0	0	0	0	0	0	0	6	0	0	0	0	3
Paragominas	LF	UPA8_UT3_T6	UPA8_UT3	LF_UPA8_UT3	0-1000	2000	0	0	0	0	0	0	0	0	0	0	0	2	0	0	0	0	0	0	0	0	0	0	0	0	0	0	0	0	0	0	0	0	0	0	0	0	0	0	0	0	0	0	0
Paragominas	LF	UPA8_UT3_T7	UPA8_UT3	LF_UPA8_UT3	0-1000	2000	0	0	0	0	0	0	0	0	0	0	0	2	0	0	0	0	0	0	0	0	0	0	0	0	0	0	0	0	0	0	0	0	0	0	0	0	0	0	0	0	0	0	0
Paragominas	LF	UPA8_UT3_T8	UPA8_UT3	LF_UPA8_UT3	0-1000	3000	0	0	0	0	0	6	0	0	0	0	0	1	0	0	0	0	0	0	0	0	0	0	0	0	0	0	0	0	0	0	0	0	0	0	0	0	0	6	0	0	0	0	0
Paragominas	LF	UPA8_UT3_T9	UPA8_UT3	LF_UPA8_UT3	0-1000	2000	0	0	0	0	0	0	0	0	0	0	0	2	0	0	0	0	0	0	0	0	0	0	0	0	0	0	0	0	0	0	0	0	0	0	0	0	0	0	0	0	0	0	0
Paragominas	LF	UPA8_UT9_T1	UPA8_UT9	LF_UPA8_UT9	0-1000	3000	4	0	0	0	0	0	0	0	0	0	0	1	0	0	0	0	0	0	0	0	0	0	0	0	0	0	0	0	0	0	0	0	0	0	0	0	0	0	0	0	8	0	0
Paragominas	LF	UPA8_UT9_T10	UPA8_UT9	LF_UPA8_UT9	0-1000	4000	5	0	0	0	0	0	0	0	0	0	0	2	0	0	0	0	0	0	0	0	0	0	0	0	0	0	0	0	0	0	0	0	0	0	0	0	0	3	0	0	0	0	0
Paragominas	LF	UPA8_UT9_T2	UPA8_UT9	LF_UPA8_UT9	0-1000	3000	0	0	0	0	0	0	0	0	15	0	0	0	0	0	0	0	0	0	0	0	0	0	0	0	0	0	0	11	0	0	0	0	0	0	0	0	0	6	0	0	7	0	0
Paragominas	LF	UPA8_UT9_T3	UPA8_UT9	LF_UPA8_UT9	0-1000	4000	0	0	0	0	0	0	0	0	0	0	0	1	0	0	0	0	0	0	0	0	0	0	0	0	0	0	0	2	0	0	0	0	0	0	0	0	0	0	0	0	0	0	3
Paragominas	LF	UPA8_UT9_T4	UPA8_UT9	LF_UPA8_UT9	0-1000	5000	0	0	0	0	0	0	0	0	12	0	0	7	0	0	0	0	0	0	0	0	0	2	0	0	0	0	0	0	0	0	0	0	0	0	0	0	0	0	0	0	8	0	0
Paragominas	LF	UPA8_UT9_T5	UPA8_UT9	LF_UPA8_UT9	0-1000	6000	0	0	0	0	0	0	0	0	0	0	0	4	0	0	0	0	0	0	0	0	0	0	0	0	0	0	0	2	0	0	0	0	1	0	0	0	0	0	0	0	0	0	2
Paragominas	LF	UPA8_UT9_T6	UPA8_UT9	LF_UPA8_UT9	0-1000	4000	1	0	0	0	0	0	0	0	0	0	0	2	0	0	0	0	0	0	0	0	0	0	0	0	0	0	0	0	0	0	0	0	0	0	0	0	0	0	0	0	0	0	1
Paragominas	LF	UPA8_UT9_T7	UPA8_UT9	LF_UPA8_UT9	0-1000	3000	0	0	0	0	0	0	0	0	0	0	0	1	0	0	0	0	0	0	0	0	0	0	0	0	0	0	0	0	0	0	0	0	0	0	0	0	0	0	0	0	0	0	2
Paragominas	LF	UPA8_UT9_T8	UPA8_UT9	LF_UPA8_UT9	0-1000	4000	0	0	0	0	0	0	0	0	0	0	0	3	0	0	0	0	0	0	0	0	0	0	0	0	0	0	0	0	0	0	0	0	0	0	0	0	0	4	0	0	0	0	1
Paragominas	LF	UPA8_UT9_T9	UPA8_UT9	LF_UPA8_UT9	0-1000	3000	0	0	0	0	0	0	0	0	0	0	0	1	0	0	0	0	0	0	0	0	0	2	0	0	0	0	0	3	0	0	0	0	0	0	0	0	0	0	0	0	0	0	0
Paragominas	LF	UPA9_UT2_T1	UPA9_UT2	LF_UPA9_UT2	0-1000	2000	10	0	0	0	0	0	0	0	0	0	0	0	0	0	0	0	0	0	0	0	0	0	0	0	0	0	0	0	0	0	0	0	0	0	0	0	0	1	0	0	0	0	0
Paragominas	LF	UPA9_UT2_T10	UPA9_UT2	LF_UPA9_UT2	0-1000	3000	2	0	0	0	0	0	0	0	0	0	0	1	0	0	0	0	0	0	0	0	0	0	0	0	0	0	0	0	0	0	0	0	0	0	0	0	0	0	0	0	0	0	1
Paragominas	LF	UPA9_UT2_T2	UPA9_UT2	LF_UPA9_UT2	0-1000	4000	3	0	0	0	0	0	0	0	0	0	0	5	0	0	0	0	0	0	0	0	0	0	0	0	0	0	0	0	0	0	0	0	0	0	0	0	0	5	0	0	0	0	2
Paragominas	LF	UPA9_UT2_T3	UPA9_UT2	LF_UPA9_UT2	0-1000	3000	4	0	0	0	0	0	0	0	0	0	0	1	0	0	0	0	0	0	0	0	0	1	0	0	0	0	0	0	0	0	0	0	0	0	0	0	0	0	0	0	0	0	0
Paragominas	LF	UPA9_UT2_T4	UPA9_UT2	LF_UPA9_UT2	0-1000	2000	8	0	0	0	0	0	0	0	0	0	0	0	0	0	0	0	0	0	0	0	0	0	0	0	0	0	0	0	0	0	0	0	0	0	0	0	0	0	0	0	14	0	0
Paragominas	LF	UPA9_UT2_T5	UPA9_UT2	LF_UPA9_UT2	0-1000	2000	8	0	0	0	0	0	0	0	0	0	0	4	0	0	0	0	0	0	0	0	0	0	0	0	0	0	0	0	0	0	0	0	0	0	0	0	0	0	0	0	0	0	0
Paragominas	LF	UPA9_UT2_T6	UPA9_UT2	LF_UPA9_UT2	0-1000	2000	3	0	0	0	0	0	0	0	0	0	0	2	0	0	0	0	0	0	0	0	0	0	0	0	0	0	0	0	0	0	0	0	0	0	0	0	0	0	0	0	0	0	0
Paragominas	LF	UPA9_UT2_T8	UPA9_UT2	LF_UPA9_UT2	0-1000	2000	1	0	0	0	0	0	0	0	0	0	0	1	0	0	0	0	0	0	0	0	0	0	0	0	0	0	0	0	0	2	0	0	0	0	0	0	0	8	0	0	0	0	0
Paragominas	LF	UPA9_UT2_T9	UPA9_UT2	LF_UPA9_UT2	0-1000	2000	0	0	0	0	0	0	0	0	0	0	0	0	0	0	0	0	0	0	0	0	0	1	0	0	0	0	0	0	0	0	0	0	0	0	0	0	0	0	0	0	0	0	1
Paragominas	LF	UPA9_UT70_T1	UPA9_UT70	LF_UPA9_UT70	0-1000	3000	17	0	0	0	0	0	0	0	0	0	0	0	0	0	0	0	0	0	0	0	0	1	0	0	0	0	0	0	0	0	0	0	0	0	0	0	0	0	0	0	0	0	0
Paragominas	LF	UPA9_UT70_T14	UPA9_UT70	LF_UPA9_UT70	0-1000	1000	2	0	0	0	0	0	0	0	0	0	0	1	0	0	0	0	0	0	0	0	0	0	0	0	0	0	0	0	0	0	0	0	0	0	0	0	0	0	0	0	0	0	0
Paragominas	LF	UPA9_UT70_T3	UPA9_UT70	LF_UPA9_UT70	0-1000	4000	18	0	0	0	0	0	0	0	16	0	0	6	0	0	0	0	0	0	0	0	0	0	0	0	0	0	0	0	0	0	0	0	0	0	0	0	0	4	0	0	0	0	1
Paragominas	LF	UPA9_UT70_T4	UPA9_UT70	LF_UPA9_UT70	0-1000	2000	0	0	0	0	0	0	0	0	0	0	0	2	0	0	0	0	0	0	0	0	0	0	0	0	0	0	0	8	0	0	0	0	0	0	0	0	0	0	0	0	0	0	0
Paragominas	LF	UPA9_UT70_T5	UPA9_UT70	LF_UPA9_UT70	0-1000	2000	6	0	0	0	0	0	0	0	0	0	0	0	0	0	0	0	0	0	0	0	0	1	0	0	0	0	0	0	0	0	0	0	0	0	0	0	0	0	0	0	0	0	0
Paragominas	LF	UPA9_UT70_T6	UPA9_UT70	LF_UPA9_UT70	0-1000	1000	0	0	0	0	0	0	0	0	0	0	0	0	0	0	0	0	0	0	0	0	0	1	0	0	0	0	0	0	0	0	0	0	0	0	0	0	0	0	0	0	0	0	0
Paragominas	LF	UPA9_UT70_T7	UPA9_UT70	LF_UPA9_UT70	0-1000	1000	0	0	0	0	0	0	0	0	0	0	0	0	0	0	0	0	0	0	0	0	0	0	0	0	0	0	0	0	0	0	0	0	0	0	0	0	0	0	0	0	13	0	0
Paragominas	LF	UPA9_UT9_T10	UPA9_UT9	LF_UPA9_UT9	0-1000	1000	0	0	0	0	0	0	0	0	0	0	0	1	0	0	0	0	0	0	0	0	0	0	0	0	0	0	0	0	0	0	0	0	0	0	0	0	0	5	0	0	0	0	0
Paragominas	LF	UPA9_UT9_T2	UPA9_UT9	LF_UPA9_UT9	0-1000	2000	4	0	0	0	0	0	0	0	0	0	0	0	0	0	0	0	0	0	0	0	0	0	0	0	0	0	0	0	0	0	0	0	0	0	0	0	0	0	0	0	0	0	1
Paragominas	LF	UPA9_UT9_T3	UPA9_UT9	LF_UPA9_UT9	0-1000	1000	0	0	0	0	0	0	0	0	0	0	0	0	0	0	0	0	0	0	0	0	0	0	0	0	0	0	0	0	0	0	0	0	0	0	0	0	0	6	0	0	0	0	0
Paragominas	LF	UPA9_UT9_T4	UPA9_UT9	LF_UPA9_UT9	0-1000	1000	0	0	0	0	0	0	0	0	0	0	0	1	0	0	0	0	0	0	0	0	0	0	0	0	0	0	0	0	0	0	0	0	0	0	0	0	0	0	0	0	0	0	0
Paragominas	LF	UPA9_UT9_T5	UPA9_UT9	LF_UPA9_UT9	0-1000	1000	0	0	0	0	0	0	0	0	0	0	0	1	0	0	0	0	0	0	0	0	0	0	0	0	0	0	0	0	0	0	0	0	0	0	0	0	0	0	0	0	0	0	0
Paragominas	LF	UPA9_UT9_T6	UPA9_UT9	LF_UPA9_UT9	0-1000	3000	0	0	0	0	0	0	0	0	0	0	0	1	0	0	0	0	0	0	0	0	0	1	0	0	0	0	0	0	0	0	0	0	0	0	0	0	0	0	0	0	0	0	2
Paragominas	LF	UPA9_UT9_T7	UPA9_UT9	LF_UPA9_UT9	0-1000	1000	0	0	0	0	0	0	0	0	0	0	0	1	0	0	0	0	0	0	0	0	0	1	0	0	0	0	0	0	0	0	0	0	0	0	0	0	0	0	0	0	0	0	0
Paragominas	LF	UPA9_UT9_T8	UPA9_UT9	LF_UPA9_UT9	0-1000	3000	0	0	0	0	0	0	0	0	0	0	0	4	0	0	0	0	0	0	0	0	0	1	0	0	0	0	0	0	0	0	0	0	0	0	0	0	0	0	0	0	0	0	0
Paragominas	LF	UPA9_UT9_T9	UPA9_UT9	LF_UPA9_UT9	0-1000	3000	5	0	0	0	0	0	0	0	0	0	0	3	0	0	0	0	0	0	0	0	0	0	0	0	0	0	0	5	0	0	0	0	0	0	0	0	0	0	0	0	0	0	0
Paragominas	PF	UPA12_UT1_T1	UPA12_UT1	PF_UPA12_UT1	0-625	1000	0	0	0	0	0	0	0	0	0	0	0	1	0	0	0	0	0	0	0	0	0	0	0	0	0	0	0	0	0	1	0	0	0	0	0	0	0	0	0	0	0	0	0
Paragominas	PF	UPA12_UT1_T1	UPA12_UT1	PF_UPA12_UT1	1251-1875	1000	0	0	0	0	0	0	0	0	0	0	0	0	0	0	0	0	0	0	0	0	0	0	0	0	0	0	0	0	0	0	0	0	0	0	0	0	0	0	0	0	0	0	0
Paragominas	PF	UPA12_UT1_T1	UPA12_UT1	PF_UPA12_UT1	1876-2500	1000	0	0	0	0	0	0	0	0	0	0	0	0	0	0	0	0	0	0	0	0	0	0	0	0	0	0	0	0	0	0	0	0	0	0	0	0	0	0	0	0	0	0	0
Paragominas	PF	UPA12_UT1_T1	UPA12_UT1	PF_UPA12_UT1	626-1250	1000	0	0	0	0	0	0	0	0	0	0	0	0	0	0	0	0	0	0	0	0	0	0	0	0	0	0	0	0	0	0	0	0	0	0	0	0	0	0	0	0	0	0	0
Paragominas	PF	UPA12_UT1_T3	UPA12_UT1	PF_UPA12_UT1	0-625	1000	0	0	0	0	0	0	0	0	0	0	0	0	0	0	0	0	0	0	0	0	0	0	0	0	0	0	0	0	0	0	0	0	0	0	0	0	0	0	0	0	0	0	0
Paragominas	PF	UPA12_UT1_T3	UPA12_UT1	PF_UPA12_UT1	1251-1875	1000	0	0	0	0	0	0	0	0	0	0	0	0	0	0	0	0	0	0	0	0	0	0	0	0	0	0	0	0	0	0	0	0	0	0	0	0	0	0	0	0	0	0	0
Paragominas	PF	UPA12_UT1_T3	UPA12_UT1	PF_UPA12_UT1	1876-2500	1000	0	0	0	0	0	0	0	0	0	0	0	0	0	0	0	0	0	0	0	0	0	0	0	0	0	0	0	0	0	0	0	0	0	0	0	0	0	0	0	0	0	0	0
Paragominas	PF	UPA12_UT1_T3	UPA12_UT1	PF_UPA12_UT1	626-1250	1000	0	0	0	0	0	0	0	0	0	0	0	0	0	0	0	0	0	0	0	0	0	0	0	0	0	0	0	0	0	0	0	0	0	0	0	0	0	0	0	0	0	0	0
Paragominas	PF	UPA12_UT10_T1	UPA12_UT10	PF_UPA12_UT10	0-625	1000	2	0	0	0	0	0	0	0	0	0	0	1	0	0	0	0	0	0	0	0	0	0	0	0	0	0	0	0	0	0	0	0	0	0	0	0	0	0	0	0	0	0	0
Paragominas	PF	UPA12_UT10_T1	UPA12_UT10	PF_UPA12_UT10	1251-1875	1000	0	0	0	0	0	0	0	0	0	0	0	0	0	0	0	0	0	0	0	0	0	0	0	0	0	0	0	0	0	0	0	0	0	0	0	0	0	0	0	0	0	0	0
Paragominas	PF	UPA12_UT10_T1	UPA12_UT10	PF_UPA12_UT10	1876-2500	1000	0	0	0	0	0	0	0	0	0	0	0	0	0	0	0	0	0	0	0	0	0	0	0	0	0	0	0	0	0	0	0	0	0	0	0	0	0	0	0	0	0	0	0
Paragominas	PF	UPA12_UT10_T1	UPA12_UT10	PF_UPA12_UT10	626-1250	1000	0	0	0	0	0	0	0	0	0	0	0	1	0	0	0	0	0	0	0	0	0	0	0	0	0	0	0	0	0	0	0	0	0	0	0	0	0	0	0	0	0	0	0
Paragominas	PF	UPA12_UT10_T2	UPA12_UT10	PF_UPA12_UT10	0-625	1000	0	0	0	0	0	0	0	0	0	0	0	0	0	0	0	0	0	0	0	0	0	0	0	0	0	0	0	0	0	0	0	0	0	0	0	0	0	0	0	0	3	0	0
Paragominas	PF	UPA12_UT10_T2	UPA12_UT10	PF_UPA12_UT10	1251-1875	1000	0	0	0	0	0	0	0	0	0	0	0	0	0	0	0	0	0	0	0	0	0	0	0	0	0	0	0	0	0	0	0	0	0	0	0	0	0	0	0	0	4	0	0
Paragominas	PF	UPA12_UT10_T2	UPA12_UT10	PF_UPA12_UT10	1876-2500	1000	0	0	0	0	0	0	0	0	0	0	0	0	0	0	0	0	0	0	0	0	0	0	0	0	0	0	0	0	0	0	0	0	0	0	0	0	0	0	0	0	0	0	0
Paragominas	PF	UPA12_UT10_T2	UPA12_UT10	PF_UPA12_UT10	626-1250	1000	0	0	0	0	0	0	0	0	0	0	0	0	0	0	0	0	0	0	0	0	0	0	0	0	0	0	0	0	0	0	0	0	0	0	0	0	0	0	0	0	0	0	0
Paragominas	PF	UPA12_UT10_T3	UPA12_UT10	PF_UPA12_UT10	0-625	1000	0	0	0	0	0	0	0	0	0	0	0	2	0	0	0	0	0	0	0	0	0	0	0	0	0	0	0	0	0	0	0	0	0	0	0	0	0	0	0	0	0	0	0
Paragominas	PF	UPA12_UT10_T3	UPA12_UT10	PF_UPA12_UT10	1251-1875	1000	0	0	0	0	0	0	0	0	0	0	0	0	0	0	0	0	0	0	0	0	0	0	0	0	0	0	0	0	0	0	0	0	0	0	0	0	0	0	0	0	0	0	0
Paragominas	PF	UPA12_UT10_T3	UPA12_UT10	PF_UPA12_UT10	1876-2500	1000	0	0	0	0	0	0	0	0	0	0	0	0	0	0	0	0	0	0	0	0	0	0	0	0	0	0	0	0	0	0	0	0	0	0	0	0	0	0	0	0	0	0	0
Paragominas	PF	UPA12_UT10_T3	UPA12_UT10	PF_UPA12_UT10	626-1250	1000	0	0	0	0	0	0	0	0	0	0	0	0	0	0	0	0	0	0	0	0	0	0	0	0	0	0	0	0	0	0	0	0	0	0	0	0	0	0	0	0	0	0	0
Paragominas	PF	UPA12_UT10_T4	UPA12_UT10	PF_UPA12_UT10	0-625	1000	0	0	0	0	0	0	0	0	0	0	0	1	0	0	0	0	0	0	0	0	0	0	0	0	0	0	0	0	0	0	0	0	0	0	0	0	0	0	0	0	0	0	0
Paragominas	PF	UPA12_UT10_T4	UPA12_UT10	PF_UPA12_UT10	1251-1875	1000	0	0	0	0	0	0	0	0	0	0	0	0	0	0	0	0	0	0	0	0	0	0	0	0	0	0	0	0	0	0	0	0	0	0	0	0	0	0	0	0	0	0	0
Paragominas	PF	UPA12_UT10_T4	UPA12_UT10	PF_UPA12_UT10	1876-2500	1000	0	0	0	0	0	0	0	0	0	0	0	1	0	0	0	0	0	0	0	0	0	0	0	0	0	0	0	0	0	0	0	0	0	0	0	0	0	7	0	0	0	0	0
Paragominas	PF	UPA12_UT10_T4	UPA12_UT10	PF_UPA12_UT10	626-1250	1000	0	0	0	0	0	0	0	0	0	0	0	0	0	0	0	0	0	0	0	0	0	0	0	0	0	0	0	0	0	0	0	0	0	0	0	0	0	0	0	0	0	0	0
Paragominas	PF	UPA12_UT11_T1	UPA12_UT11	PF_UPA12_UT11	0-625	1000	0	0	0	0	0	0	0	0	0	0	0	2	0	0	0	0	0	0	0	0	0	0	0	0	0	0	0	0	0	0	0	0	0	0	0	0	0	0	0	0	0	0	0
Paragominas	PF	UPA12_UT11_T1	UPA12_UT11	PF_UPA12_UT11	1251-1875	1000	0	0	0	0	0	0	0	0	0	0	0	0	0	0	0	0	0	0	0	0	0	0	0	0	0	0	0	0	0	0	0	0	0	0	0	0	0	0	0	0	0	0	0
Paragominas	PF	UPA12_UT11_T1	UPA12_UT11	PF_UPA12_UT11	1876-2500	1000	0	0	0	0	0	0	0	0	0	0	0	0	0	0	0	0	0	0	0	0	0	0	0	0	0	0	0	0	0	0	0	0	0	0	0	0	0	0	0	0	0	0	0
Paragominas	PF	UPA12_UT11_T1	UPA12_UT11	PF_UPA12_UT11	626-1250	1000	0	0	0	0	0	0	0	0	0	0	0	0	0	0	0	0	0	0	0	0	0	0	0	0	0	0	0	0	0	0	0	0	0	0	0	0	0	0	0	0	0	0	0
Paragominas	PF	UPA12_UT11_T2	UPA12_UT11	PF_UPA12_UT11	0-625	1000	0	0	0	0	0	0	0	0	0	0	0	0	0	0	0	0	0	0	0	0	0	0	0	0	0	0	0	0	0	0	0	0	0	0	0	0	0	0	0	0	0	0	0
Paragominas	PF	UPA12_UT11_T2	UPA12_UT11	PF_UPA12_UT11	1251-1875	1000	0	0	0	0	0	0	0	0	0	0	0	0	0	0	0	0	0	0	0	0	0	0	0	0	0	0	0	0	0	0	0	0	0	0	0	0	0	0	0	0	5	0	0
Paragominas	PF	UPA12_UT11_T2	UPA12_UT11	PF_UPA12_UT11	1876-2500	1000	0	0	0	0	0	0	0	0	0	0	0	0	0	0	0	0	0	0	0	0	0	0	0	0	0	0	0	0	0	0	0	0	0	0	0	0	0	0	0	0	0	0	0
Paragominas	PF	UPA12_UT11_T2	UPA12_UT11	PF_UPA12_UT11	626-1250	1000	0	0	0	0	0	0	0	0	2	0	0	0	0	0	0	0	0	0	0	0	0	0	0	0	0	0	0	0	0	0	0	0	0	0	0	0	0	0	0	0	0	0	0
Paragominas	PF	UPA12_UT11_T4	UPA12_UT11	PF_UPA12_UT11	0-625	1000	0	0	0	0	0	0	0	0	0	0	0	0	0	0	0	0	0	0	0	0	0	0	0	0	0	0	0	0	0	0	0	0	0	0	0	0	0	10	0	0	8	0	0
Paragominas	PF	UPA12_UT11_T4	UPA12_UT11	PF_UPA12_UT11	1251-1875	1000	0	0	0	0	0	0	0	0	0	0	0	0	0	0	0	0	0	0	0	0	0	0	0	0	0	0	0	0	0	0	0	0	0	0	0	0	0	0	0	0	0	0	1
Paragominas	PF	UPA12_UT11_T4	UPA12_UT11	PF_UPA12_UT11	1876-2500	1000	0	0	0	0	0	0	0	0	0	0	0	0	0	0	0	0	0	0	0	0	0	0	0	0	0	0	0	0	0	0	0	0	0	0	0	0	0	0	0	0	0	0	1
Paragominas	PF	UPA12_UT11_T4	UPA12_UT11	PF_UPA12_UT11	626-1250	1000	0	0	0	0	0	0	0	0	0	0	0	1	0	0	0	0	0	0	0	0	0	0	0	0	0	0	0	0	0	0	0	0	0	0	0	0	0	0	0	0	0	0	0
Paragominas	PF	UPA12_UT12_T1	UPA12_UT12	PF_UPA12_UT12	0-625	1000	0	0	0	0	0	0	0	0	0	0	0	1	0	0	0	0	0	0	0	0	0	0	0	0	0	0	0	0	0	0	0	0	0	0	0	0	0	0	0	0	0	0	0
Paragominas	PF	UPA12_UT12_T1	UPA12_UT12	PF_UPA12_UT12	1251-1875	1000	0	0	0	0	0	0	0	0	0	0	0	0	0	0	0	0	0	0	0	0	0	0	0	0	0	0	0	0	0	0	0	0	0	0	0	0	0	0	0	0	0	0	0
Paragominas	PF	UPA12_UT12_T1	UPA12_UT12	PF_UPA12_UT12	1876-2500	1000	0	0	0	0	0	0	0	0	0	0	0	0	0	0	0	0	0	0	0	0	0	0	0	0	0	0	0	0	0	0	0	0	0	0	0	0	0	0	0	0	0	0	0
Paragominas	PF	UPA12_UT12_T1	UPA12_UT12	PF_UPA12_UT12	626-1250	1000	0	0	0	0	0	0	0	0	0	0	0	0	0	0	0	0	0	0	0	0	0	0	0	0	0	0	0	0	0	0	0	0	0	0	0	0	0	0	0	0	0	0	0
Paragominas	PF	UPA12_UT12_T3	UPA12_UT12	PF_UPA12_UT12	0-625	1000	0	0	0	0	0	0	0	0	0	0	0	0	0	0	0	0	0	0	0	0	0	0	0	0	0	0	0	0	0	0	0	0	0	0	0	0	0	0	0	0	0	0	0
Paragominas	PF	UPA12_UT12_T3	UPA12_UT12	PF_UPA12_UT12	1251-1875	1000	0	0	0	0	0	0	0	0	0	0	0	1	0	0	0	0	0	0	0	0	0	0	0	0	0	0	0	0	0	0	0	0	0	0	0	0	0	0	0	0	0	0	0
Paragominas	PF	UPA12_UT12_T3	UPA12_UT12	PF_UPA12_UT12	1876-2500	1000	0	0	0	0	0	0	0	0	0	0	0	0	0	0	0	0	0	0	0	0	0	0	0	0	0	0	0	0	0	0	0	0	0	0	0	0	0	0	0	0	0	0	0
Paragominas	PF	UPA12_UT12_T3	UPA12_UT12	PF_UPA12_UT12	626-1250	1000	0	0	0	0	0	0	0	0	0	0	0	0	0	0	0	0	0	0	0	0	0	0	0	0	0	0	0	0	0	0	0	0	0	0	0	0	0	0	0	0	0	0	1
Paragominas	PF	UPA12_UT12_T4	UPA12_UT12	PF_UPA12_UT12	0-625	1000	0	0	0	0	0	0	0	0	0	0	0	1	0	0	0	0	0	0	0	0	0	0	0	0	0	0	0	0	0	0	0	0	0	0	0	0	0	0	0	0	0	0	0
Paragominas	PF	UPA12_UT12_T4	UPA12_UT12	PF_UPA12_UT12	1251-1875	1000	0	0	0	0	0	0	0	0	0	0	0	0	0	0	0	0	0	0	0	0	0	0	0	0	0	0	0	0	0	0	0	0	0	0	0	0	0	0	0	0	0	0	0
Paragominas	PF	UPA12_UT12_T4	UPA12_UT12	PF_UPA12_UT12	1876-2500	1000	0	0	0	0	0	0	0	0	0	0	0	0	0	0	0	0	0	0	0	0	0	0	0	0	0	0	0	0	0	0	0	0	0	0	0	0	0	0	0	0	0	0	0
Paragominas	PF	UPA12_UT12_T4	UPA12_UT12	PF_UPA12_UT12	626-1250	1000	0	0	0	0	0	0	0	0	0	0	0	0	0	0	0	0	0	0	0	0	0	0	0	0	0	0	0	0	0	0	0	0	0	0	0	0	0	0	0	0	0	0	0
Paragominas	PF	UPA12_UT12_T5	UPA12_UT12	PF_UPA12_UT12	0-625	1000	0	0	0	0	0	0	0	0	0	0	0	0	0	0	0	0	0	0	0	0	0	0	0	0	0	0	0	0	0	0	0	0	0	0	0	0	0	0	0	0	0	0	0
Paragominas	PF	UPA12_UT12_T5	UPA12_UT12	PF_UPA12_UT12	1251-1875	1000	2	0	0	0	0	0	0	0	0	0	0	0	0	0	0	0	0	0	0	0	0	0	0	0	0	0	0	0	0	0	0	0	0	0	0	0	0	0	0	0	0	0	0
Paragominas	PF	UPA12_UT12_T5	UPA12_UT12	PF_UPA12_UT12	1876-2500	1000	0	0	0	0	0	0	0	0	0	0	0	0	0	0	0	0	0	0	0	0	0	0	0	0	0	0	0	0	0	0	0	0	0	0	0	0	0	0	0	0	0	0	0
Paragominas	PF	UPA12_UT12_T5	UPA12_UT12	PF_UPA12_UT12	626-1250	1000	0	0	0	0	0	0	0	0	3	0	0	0	0	0	0	0	0	0	0	0	0	0	0	0	0	0	0	0	0	0	0	0	0	0	0	0	0	0	0	0	0	0	0
Paragominas	PF	UPA12_UT12_T6	UPA12_UT12	PF_UPA12_UT12	0-625	3000	0	0	0	0	0	0	0	0	0	0	0	0	0	0	0	0	0	0	0	0	0	0	0	0	0	0	0	0	0	0	0	0	0	0	0	0	0	0	0	0	3	0	0
Paragominas	PF	UPA12_UT12_T6	UPA12_UT12	PF_UPA12_UT12	1251-1875	3000	0	0	0	0	0	0	0	0	0	0	0	0	0	0	0	0	0	0	0	0	0	0	0	0	0	0	0	0	0	0	0	0	0	0	0	0	0	0	0	0	10	0	0
Paragominas	PF	UPA12_UT12_T6	UPA12_UT12	PF_UPA12_UT12	1876-2500	3000	0	0	0	0	0	0	0	0	0	0	0	0	0	0	0	0	0	0	0	0	0	0	0	0	0	0	0	0	0	0	0	0	0	0	0	0	0	0	0	0	0	0	0
Paragominas	PF	UPA12_UT12_T6	UPA12_UT12	PF_UPA12_UT12	626-1250	3000	0	0	0	0	0	0	0	0	0	0	0	0	0	0	0	0	0	0	0	0	0	0	0	0	0	0	0	0	0	0	0	0	0	0	0	0	0	0	0	0	0	0	1
Paragominas	PF	UPA12_UT13_T5	UPA12_UT13	PF_UPA12_UT13	0-625	2000	0	0	0	0	0	0	0	0	0	0	0	0	0	0	0	0	0	0	0	0	0	0	0	0	0	0	0	0	0	0	0	0	0	0	0	0	0	0	0	0	0	0	0
Paragominas	PF	UPA12_UT13_T5	UPA12_UT13	PF_UPA12_UT13	1251-1875	2000	0	0	0	0	0	0	0	0	0	0	0	1	0	0	0	0	0	0	0	0	0	1	0	0	0	0	0	0	0	0	0	0	0	0	0	0	0	0	0	0	0	0	0
Paragominas	PF	UPA12_UT13_T5	UPA12_UT13	PF_UPA12_UT13	1876-2500	2000	0	0	0	0	0	0	0	0	0	0	0	0	0	0	0	0	0	0	0	0	0	0	0	0	0	0	0	0	0	0	0	0	0	0	0	0	0	0	0	0	0	0	0
Paragominas	PF	UPA12_UT13_T5	UPA12_UT13	PF_UPA12_UT13	626-1250	2000	0	0	0	0	0	0	0	0	0	0	0	2	0	0	0	0	0	0	0	0	0	0	0	0	0	0	0	1	0	0	0	0	0	0	0	0	0	3	0	0	0	0	0
Paragominas	PF	UPA12_UT13_T6	UPA12_UT13	PF_UPA12_UT13	0-625	1000	0	0	0	0	0	0	0	0	0	0	0	1	0	0	0	0	0	0	0	0	0	0	0	0	0	0	0	0	0	0	0	0	0	0	0	0	0	0	0	0	0	0	0
Paragominas	PF	UPA12_UT13_T6	UPA12_UT13	PF_UPA12_UT13	1251-1875	1000	0	0	0	0	0	0	0	0	0	0	0	0	0	0	0	0	0	0	0	0	0	0	0	0	0	0	0	0	0	0	0	0	0	0	0	0	0	0	0	0	0	0	0
Paragominas	PF	UPA12_UT13_T6	UPA12_UT13	PF_UPA12_UT13	1876-2500	1000	0	0	0	0	0	0	0	0	0	0	0	0	0	0	0	0	0	0	0	0	0	0	0	0	0	0	0	0	0	0	0	0	0	0	0	0	0	0	0	0	0	0	0
Paragominas	PF	UPA12_UT13_T6	UPA12_UT13	PF_UPA12_UT13	626-1250	1000	0	0	0	0	0	0	0	0	0	0	0	0	0	0	0	0	0	0	0	0	0	0	0	0	0	0	0	0	0	0	0	0	0	0	0	0	0	0	0	0	0	0	0
Paragominas	PF	UPA12_UT14_T5	UPA12_UT14	PF_UPA12_UT14	0-625	2000	0	0	0	0	0	0	0	0	0	0	0	1	0	0	0	0	0	0	0	0	0	0	0	0	0	0	0	0	0	0	0	0	0	0	0	0	0	0	0	0	0	0	0
Paragominas	PF	UPA12_UT14_T5	UPA12_UT14	PF_UPA12_UT14	1251-1875	2000	0	0	0	0	0	0	0	0	0	0	0	0	0	0	0	0	0	0	0	0	0	0	0	0	0	0	0	0	0	0	0	0	0	0	0	0	0	0	0	0	0	0	0
Paragominas	PF	UPA12_UT14_T5	UPA12_UT14	PF_UPA12_UT14	1876-2500	2000	0	0	0	0	0	0	0	0	0	0	0	0	0	0	0	0	0	0	0	0	0	0	0	0	0	0	0	0	0	0	0	0	0	0	0	0	0	0	0	0	0	0	0
Paragominas	PF	UPA12_UT14_T5	UPA12_UT14	PF_UPA12_UT14	626-1250	2000	0	0	0	0	0	0	0	0	8	0	0	1	0	0	0	0	0	0	0	0	0	0	0	0	0	0	0	0	0	0	0	0	0	0	0	0	0	0	0	0	0	0	0
Paragominas	PF	UPA12_UT14_T6	UPA12_UT14	PF_UPA12_UT14	0-625	2000	0	0	0	0	0	0	0	0	0	0	0	0	0	0	0	0	0	0	0	0	0	0	0	0	0	0	0	0	0	0	0	0	0	0	0	0	0	0	0	0	6	0	0
Paragominas	PF	UPA12_UT14_T6	UPA12_UT14	PF_UPA12_UT14	1251-1875	2000	0	0	0	0	0	0	0	0	0	0	0	0	0	0	0	0	0	0	0	0	0	0	0	0	0	0	0	0	0	0	0	0	0	0	0	0	0	0	0	0	0	0	0
Paragominas	PF	UPA12_UT14_T6	UPA12_UT14	PF_UPA12_UT14	1876-2500	2000	0	0	0	0	0	0	0	0	0	0	0	1	0	0	0	0	0	0	0	0	0	0	0	0	0	0	0	0	0	0	0	0	0	0	0	0	0	0	0	0	0	0	0
Paragominas	PF	UPA12_UT14_T6	UPA12_UT14	PF_UPA12_UT14	626-1250	2000	0	0	0	0	0	0	0	0	0	0	0	1	0	0	0	0	0	0	0	0	0	0	0	0	0	0	0	0	0	0	0	0	0	0	0	0	0	0	0	0	0	0	0
Paragominas	PF	UPA12_UT15_T5	UPA12_UT15	PF_UPA12_UT15	0-625	1000	0	0	0	0	0	0	0	0	0	0	0	0	0	0	0	0	0	0	0	0	0	0	0	0	0	0	0	0	0	0	0	0	0	0	0	0	0	7	0	0	0	0	0
Paragominas	PF	UPA12_UT15_T5	UPA12_UT15	PF_UPA12_UT15	1251-1875	1000	0	0	0	0	0	0	0	0	0	0	0	0	0	0	0	0	0	0	0	0	0	0	0	0	0	0	0	0	0	0	0	0	0	0	0	0	0	0	0	0	0	0	0
Paragominas	PF	UPA12_UT15_T5	UPA12_UT15	PF_UPA12_UT15	1876-2500	1000	0	0	0	0	0	0	0	0	0	0	0	0	0	0	0	0	0	0	0	0	0	0	0	0	0	0	0	0	0	0	0	0	0	0	0	0	0	0	0	0	1	0	0
Paragominas	PF	UPA12_UT15_T5	UPA12_UT15	PF_UPA12_UT15	626-1250	1000	0	0	0	0	0	0	0	0	0	0	0	1	0	0	0	0	0	0	0	0	0	0	0	0	0	0	0	0	0	0	0	0	0	0	0	0	0	0	0	0	0	0	0
Paragominas	PF	UPA12_UT15_T6	UPA12_UT15	PF_UPA12_UT15	0-625	2000	0	0	0	0	0	0	0	0	3	0	0	0	0	0	0	0	0	0	0	0	0	1	0	0	0	0	0	0	0	0	0	0	0	0	0	0	0	0	0	0	0	0	0
Paragominas	PF	UPA12_UT15_T6	UPA12_UT15	PF_UPA12_UT15	1251-1875	2000	0	0	0	0	0	0	0	0	0	0	0	0	0	0	0	0	0	0	0	0	0	0	0	0	0	0	0	0	0	0	0	0	0	0	0	0	0	0	0	0	0	0	0
Paragominas	PF	UPA12_UT15_T6	UPA12_UT15	PF_UPA12_UT15	1876-2500	2000	0	0	0	0	0	0	0	0	0	0	0	0	0	0	0	0	0	0	0	0	0	0	0	0	0	0	0	0	0	0	0	0	0	0	0	0	0	0	0	0	0	0	0
Paragominas	PF	UPA12_UT15_T6	UPA12_UT15	PF_UPA12_UT15	626-1250	2000	0	0	0	0	0	0	0	0	0	0	0	2	0	0	0	0	0	0	0	0	0	0	0	0	0	0	0	0	0	0	0	0	0	0	0	0	0	0	0	0	0	0	0
Paragominas	PF	UPA12_UT16_T5	UPA12_UT16	PF_UPA12_UT16	0-625	1000	0	0	0	0	0	0	0	0	9	0	0	0	0	0	0	0	0	0	0	0	0	0	0	0	0	0	0	0	0	0	0	0	0	0	0	0	0	5	0	0	0	0	0
Paragominas	PF	UPA12_UT16_T5	UPA12_UT16	PF_UPA12_UT16	1251-1875	1000	0	0	0	0	0	0	0	0	0	0	0	0	0	0	0	0	0	0	0	0	0	0	0	0	0	0	0	0	0	0	0	0	0	0	0	0	0	0	0	0	0	0	0
Paragominas	PF	UPA12_UT16_T5	UPA12_UT16	PF_UPA12_UT16	1876-2500	1000	0	0	0	0	0	0	0	0	0	0	0	0	0	0	0	0	0	0	0	0	0	0	0	0	0	0	0	0	0	0	0	0	0	0	0	0	0	0	0	0	0	0	0
Paragominas	PF	UPA12_UT16_T5	UPA12_UT16	PF_UPA12_UT16	626-1250	1000	0	0	0	0	0	0	0	0	0	0	0	1	0	0	0	0	0	0	0	0	0	0	0	0	0	0	0	0	0	0	0	0	0	0	0	0	0	0	0	0	0	0	0
Paragominas	PF	UPA12_UT16_T6	UPA12_UT16	PF_UPA12_UT16	0-625	2000	0	0	0	0	0	0	0	0	0	0	0	1	0	0	0	0	0	0	0	0	0	0	0	0	0	0	0	0	0	0	0	0	0	0	0	0	0	0	0	0	0	0	0
Paragominas	PF	UPA12_UT16_T6	UPA12_UT16	PF_UPA12_UT16	1251-1875	2000	0	0	0	0	0	0	0	0	0	0	0	0	0	0	0	0	0	0	0	0	0	0	0	0	0	0	0	0	0	0	0	0	0	0	0	0	0	0	0	0	0	0	0
Paragominas	PF	UPA12_UT16_T6	UPA12_UT16	PF_UPA12_UT16	1876-2500	2000	0	0	0	0	0	0	0	0	0	0	0	0	0	0	0	0	0	0	0	0	0	0	0	0	0	0	0	0	0	0	0	0	0	0	0	0	0	0	0	0	0	0	0
Paragominas	PF	UPA12_UT16_T6	UPA12_UT16	PF_UPA12_UT16	626-1250	2000	0	0	0	0	0	0	0	0	0	0	0	1	0	0	0	0	0	0	0	0	0	0	0	0	0	0	0	0	0	0	0	0	0	0	0	0	0	0	0	0	0	0	0
Paragominas	PF	UPA12_UT2_T1	UPA12_UT2	PF_UPA12_UT2	0-625	1000	5	0	0	0	0	0	0	0	8	0	0	0	0	0	0	0	0	0	0	0	0	0	0	0	0	0	0	0	0	0	0	0	0	0	0	0	0	0	0	0	0	0	0
Paragominas	PF	UPA12_UT2_T1	UPA12_UT2	PF_UPA12_UT2	1251-1875	1000	0	0	0	0	0	0	0	0	0	0	0	1	0	0	0	0	0	0	0	0	0	0	0	0	0	0	0	0	0	0	0	0	0	0	0	0	0	0	0	0	0	0	0
Paragominas	PF	UPA12_UT2_T1	UPA12_UT2	PF_UPA12_UT2	1876-2500	1000	0	0	0	0	0	0	0	0	0	0	0	0	0	0	0	0	0	0	0	0	0	0	0	0	0	0	0	0	0	0	0	0	0	0	0	0	0	0	0	0	0	0	0
Paragominas	PF	UPA12_UT2_T1	UPA12_UT2	PF_UPA12_UT2	626-1250	1000	0	0	0	0	0	0	0	0	0	0	0	0	0	0	0	0	0	0	0	0	0	0	0	0	0	0	0	0	0	0	0	0	0	0	0	0	0	0	0	0	0	0	0
Paragominas	PF	UPA12_UT2_T2	UPA12_UT2	PF_UPA12_UT2	0-625	1000	0	0	0	0	0	0	0	0	0	0	0	0	0	0	0	0	0	0	0	0	0	0	0	0	0	0	0	0	0	0	0	0	0	0	0	0	0	0	0	0	0	0	0
Paragominas	PF	UPA12_UT2_T2	UPA12_UT2	PF_UPA12_UT2	1251-1875	1000	0	0	0	0	0	0	0	0	0	0	0	1	0	0	0	0	0	0	0	0	0	0	0	0	0	0	0	0	0	0	0	0	0	0	0	0	0	0	0	0	0	0	0
Paragominas	PF	UPA12_UT2_T2	UPA12_UT2	PF_UPA12_UT2	1876-2500	1000	0	0	0	0	0	0	0	0	0	0	0	0	0	0	0	0	0	0	0	0	0	0	0	0	0	0	0	0	0	0	0	0	0	0	0	0	0	0	0	0	0	0	0
Paragominas	PF	UPA12_UT2_T2	UPA12_UT2	PF_UPA12_UT2	626-1250	1000	0	0	0	0	0	0	0	0	0	0	0	0	0	0	0	0	0	0	0	0	0	0	0	0	0	0	0	0	0	0	0	0	0	0	0	0	0	0	0	0	0	0	0
Paragominas	PF	UPA12_UT2_T3	UPA12_UT2	PF_UPA12_UT2	0-625	1000	0	0	0	0	0	0	0	0	0	0	0	0	0	0	0	0	0	0	0	0	0	0	0	0	0	0	0	0	0	0	0	0	0	0	0	0	0	0	0	0	0	0	0
Paragominas	PF	UPA12_UT2_T3	UPA12_UT2	PF_UPA12_UT2	1251-1875	1000	0	0	0	0	0	0	0	0	0	0	0	0	0	0	0	0	0	0	0	0	0	0	0	0	0	0	0	0	0	0	0	0	0	0	0	0	0	0	0	0	0	0	0
Paragominas	PF	UPA12_UT2_T3	UPA12_UT2	PF_UPA12_UT2	1876-2500	1000	0	0	0	0	0	0	0	0	0	0	0	0	0	0	0	0	0	0	0	0	0	0	0	0	0	0	0	0	0	0	0	0	0	0	0	0	0	0	0	0	0	0	0
Paragominas	PF	UPA12_UT2_T3	UPA12_UT2	PF_UPA12_UT2	626-1250	1000	0	0	0	0	0	0	0	0	0	0	0	0	0	0	0	0	0	0	0	0	0	0	0	0	0	0	0	0	0	0	0	0	0	0	0	0	0	0	0	0	0	0	0
Paragominas	PF	UPA12_UT3_T2	UPA12_UT3	PF_UPA12_UT3	0-625	1000	4	0	0	0	0	0	0	0	0	0	0	0	0	0	0	0	0	0	0	0	0	0	0	0	0	0	0	0	0	0	0	0	0	0	0	0	0	0	0	0	0	0	0
Paragominas	PF	UPA12_UT3_T2	UPA12_UT3	PF_UPA12_UT3	1251-1875	1000	0	0	0	0	0	0	0	0	0	0	0	2	0	0	0	0	0	0	0	0	0	0	0	0	0	0	0	0	0	0	0	0	0	0	0	0	0	3	0	0	0	0	0
Paragominas	PF	UPA12_UT3_T2	UPA12_UT3	PF_UPA12_UT3	1876-2500	1000	0	0	0	0	0	0	0	0	0	0	0	1	0	0	0	0	0	0	0	0	0	0	0	0	0	0	0	0	0	0	0	0	0	0	0	0	0	0	0	0	0	0	0
Paragominas	PF	UPA12_UT3_T2	UPA12_UT3	PF_UPA12_UT3	626-1250	1000	0	0	0	0	0	0	0	0	0	0	0	2	0	0	0	0	0	0	0	0	0	0	0	0	0	0	0	0	0	0	0	0	0	0	0	0	0	0	0	0	0	0	0
Paragominas	PF	UPA12_UT3_T3	UPA12_UT3	PF_UPA12_UT3	0-625	1000	0	0	0	0	0	0	0	0	0	0	0	1	0	0	0	0	0	0	0	0	0	0	0	0	0	0	0	4	0	0	0	0	0	0	0	0	0	0	0	0	0	0	0
Paragominas	PF	UPA12_UT3_T3	UPA12_UT3	PF_UPA12_UT3	1251-1875	1000	0	0	0	0	0	0	0	0	0	0	0	0	0	0	0	0	0	0	0	0	0	0	0	0	0	0	0	0	0	0	0	0	0	0	0	0	0	0	0	0	0	0	0
Paragominas	PF	UPA12_UT3_T3	UPA12_UT3	PF_UPA12_UT3	1876-2500	1000	3	0	0	0	0	0	0	0	0	0	0	0	0	0	0	0	0	0	0	0	0	1	0	0	0	0	0	0	0	0	0	0	0	0	0	0	0	0	0	0	0	0	0
Paragominas	PF	UPA12_UT3_T3	UPA12_UT3	PF_UPA12_UT3	626-1250	1000	0	0	0	0	0	0	0	0	0	0	0	1	0	0	0	0	0	0	0	0	0	0	0	0	0	0	0	0	0	0	0	0	0	0	0	0	0	0	0	0	0	0	0
Paragominas	PF	UPA12_UT4_T1	UPA12_UT4	PF_UPA12_UT4	0-625	1000	0	0	0	0	0	0	0	0	0	0	0	1	0	0	0	0	0	0	0	0	0	1	0	0	0	0	0	0	0	0	0	0	0	0	0	0	0	0	0	0	0	0	0
Paragominas	PF	UPA12_UT4_T1	UPA12_UT4	PF_UPA12_UT4	1251-1875	1000	0	0	0	0	0	0	0	0	0	0	0	0	0	0	0	0	0	0	0	0	0	0	0	0	0	0	0	0	0	0	0	0	0	0	0	0	0	0	0	0	0	0	0
Paragominas	PF	UPA12_UT4_T1	UPA12_UT4	PF_UPA12_UT4	1876-2500	1000	0	0	0	0	0	0	0	0	0	0	0	0	0	0	0	0	0	0	0	0	0	0	0	0	0	0	0	0	0	0	0	0	0	0	0	0	0	0	0	0	0	0	0
Paragominas	PF	UPA12_UT4_T1	UPA12_UT4	PF_UPA12_UT4	626-1250	1000	0	0	0	0	0	0	0	0	0	0	0	0	0	0	0	0	0	0	0	0	0	0	0	0	0	0	0	0	0	0	0	0	0	0	0	0	0	0	0	0	0	0	0
Paragominas	PF	UPA12_UT4_T2	UPA12_UT4	PF_UPA12_UT4	0-625	1000	0	0	0	0	0	0	0	0	0	0	0	1	0	0	0	0	0	0	0	0	0	0	0	0	0	0	0	0	0	0	0	0	0	0	0	0	0	0	0	0	0	0	0
Paragominas	PF	UPA12_UT4_T2	UPA12_UT4	PF_UPA12_UT4	1251-1875	1000	0	0	0	0	0	0	0	0	0	0	0	0	0	0	0	0	0	0	0	0	0	0	0	0	0	0	0	0	0	0	0	0	0	0	0	0	0	0	0	0	0	0	0
Paragominas	PF	UPA12_UT4_T2	UPA12_UT4	PF_UPA12_UT4	1876-2500	1000	0	0	0	0	0	0	0	0	0	0	0	1	0	0	0	0	0	0	0	0	0	0	0	0	0	0	0	0	0	0	0	0	0	0	0	0	0	0	0	0	0	0	0
Paragominas	PF	UPA12_UT4_T2	UPA12_UT4	PF_UPA12_UT4	626-1250	1000	2	0	0	0	0	0	0	0	0	0	0	0	0	0	0	0	0	0	0	0	0	0	0	0	0	0	0	0	0	0	0	0	0	0	0	0	0	0	0	0	0	0	0
Paragominas	PF	UPA12_UT4_T3	UPA12_UT4	PF_UPA12_UT4	0-625	1000	1	0	0	0	0	0	0	0	0	0	0	0	0	0	0	0	0	0	0	0	0	0	0	0	0	0	0	0	0	0	0	0	0	0	0	0	0	0	0	0	0	0	0
Paragominas	PF	UPA12_UT4_T3	UPA12_UT4	PF_UPA12_UT4	1251-1875	1000	0	0	0	0	0	0	0	0	0	0	0	0	0	0	0	0	0	0	0	0	0	0	0	0	0	0	0	0	0	0	0	0	0	0	0	0	0	0	0	0	0	0	0
Paragominas	PF	UPA12_UT4_T3	UPA12_UT4	PF_UPA12_UT4	1876-2500	1000	0	0	0	0	0	0	0	0	0	0	0	0	0	0	0	0	0	0	0	0	0	1	0	0	0	0	0	0	0	0	0	0	0	0	0	0	0	0	0	0	0	0	0
Paragominas	PF	UPA12_UT4_T3	UPA12_UT4	PF_UPA12_UT4	626-1250	1000	4	0	0	0	0	0	0	0	0	0	0	1	0	0	0	0	0	0	0	0	0	0	0	0	0	0	0	0	0	0	0	0	0	0	0	0	0	0	0	0	0	0	0
Paragominas	PF	UPA12_UT4_T4	UPA12_UT4	PF_UPA12_UT4	0-625	1000	0	0	0	0	0	0	0	0	0	0	0	0	0	0	0	0	0	0	0	0	0	0	0	0	0	0	0	0	0	0	0	0	0	0	0	0	0	0	0	0	0	0	0
Paragominas	PF	UPA12_UT4_T4	UPA12_UT4	PF_UPA12_UT4	1251-1875	1000	0	0	0	0	0	0	0	0	0	0	0	0	0	0	0	0	0	0	0	0	0	0	0	0	0	0	0	0	0	0	0	0	0	0	0	0	0	0	0	0	0	0	0
Paragominas	PF	UPA12_UT4_T4	UPA12_UT4	PF_UPA12_UT4	1876-2500	1000	0	0	0	0	0	0	0	0	0	0	0	0	0	0	0	0	0	0	0	0	0	0	0	0	0	0	0	0	0	0	0	0	0	0	0	0	0	0	0	0	0	0	0
Paragominas	PF	UPA12_UT4_T4	UPA12_UT4	PF_UPA12_UT4	626-1250	1000	0	0	0	0	0	0	0	0	0	0	0	0	0	0	0	0	0	0	0	0	0	0	0	0	0	0	0	0	0	0	0	0	0	0	0	0	0	0	0	0	0	0	0
Paragominas	PF	UPA12_UT5_T2	UPA12_UT5	PF_UPA12_UT5	0-625	1000	0	0	0	0	0	0	0	0	0	0	0	0	0	0	0	0	0	0	0	0	0	0	0	0	0	0	0	7	0	0	0	0	0	0	0	0	0	0	0	0	0	0	0
Paragominas	PF	UPA12_UT5_T2	UPA12_UT5	PF_UPA12_UT5	1251-1875	1000	0	0	0	0	0	0	0	0	0	0	0	2	0	0	0	0	0	0	0	0	0	0	0	0	0	0	0	0	0	0	0	0	0	0	0	0	0	0	0	0	0	0	0
Paragominas	PF	UPA12_UT5_T2	UPA12_UT5	PF_UPA12_UT5	1876-2500	1000	0	0	0	0	0	0	0	0	0	0	0	0	0	0	0	0	0	0	0	0	0	0	0	0	0	0	0	0	0	0	0	0	0	0	0	0	0	0	0	0	0	0	0
Paragominas	PF	UPA12_UT5_T2	UPA12_UT5	PF_UPA12_UT5	626-1250	1000	6	0	0	0	0	0	0	0	0	0	0	0	0	0	0	0	0	0	0	0	0	0	0	0	0	0	0	0	0	0	0	0	0	0	0	0	0	0	0	0	0	0	0
Paragominas	PF	UPA12_UT5_T3	UPA12_UT5	PF_UPA12_UT5	0-625	1000	0	0	0	0	0	0	0	0	0	0	0	2	0	0	0	0	0	0	0	0	0	0	0	0	0	0	0	0	0	0	0	0	0	0	0	0	0	0	0	0	0	0	0
Paragominas	PF	UPA12_UT5_T3	UPA12_UT5	PF_UPA12_UT5	1251-1875	1000	0	0	0	0	0	0	0	0	0	0	0	0	0	0	0	0	0	0	0	0	0	0	0	0	0	0	0	0	0	0	0	0	0	0	0	0	0	0	0	0	0	0	0
Paragominas	PF	UPA12_UT5_T3	UPA12_UT5	PF_UPA12_UT5	1876-2500	1000	0	0	0	0	0	0	0	0	0	0	0	0	0	0	0	0	0	0	0	0	0	0	0	0	0	0	0	0	0	0	0	0	0	0	0	0	0	0	0	0	0	0	0
Paragominas	PF	UPA12_UT5_T3	UPA12_UT5	PF_UPA12_UT5	626-1250	1000	0	0	0	0	0	0	0	0	0	0	0	0	0	0	0	0	0	0	0	0	0	0	0	0	0	0	0	0	0	0	0	0	0	0	0	0	0	0	0	0	0	0	0
Paragominas	PF	UPA12_UT5_T4	UPA12_UT5	PF_UPA12_UT5	0-625	1000	0	0	0	0	0	0	0	0	0	0	0	0	0	0	0	0	0	0	0	0	0	0	0	0	0	0	0	0	0	0	0	0	0	0	0	0	0	0	0	0	0	0	0
Paragominas	PF	UPA12_UT5_T4	UPA12_UT5	PF_UPA12_UT5	1251-1875	1000	0	0	0	0	0	0	0	0	0	0	0	0	0	0	0	0	0	0	0	0	0	0	0	0	0	0	0	0	0	0	0	0	0	0	0	0	0	0	0	0	0	0	0
Paragominas	PF	UPA12_UT5_T4	UPA12_UT5	PF_UPA12_UT5	1876-2500	1000	0	0	0	0	0	0	0	0	0	0	0	1	0	0	0	0	0	0	0	0	0	0	0	0	0	0	0	0	0	0	0	0	0	0	0	0	0	0	0	0	0	0	0
Paragominas	PF	UPA12_UT5_T4	UPA12_UT5	PF_UPA12_UT5	626-1250	1000	0	0	0	0	0	0	0	0	0	0	0	0	0	0	0	0	0	0	0	0	0	0	0	0	0	0	0	0	0	0	0	0	0	0	0	0	0	0	0	0	0	0	0
Paragominas	PF	UPA12_UT6_T1	UPA12_UT6	PF_UPA12_UT6	0-625	1000	0	0	0	0	0	0	0	0	0	0	0	0	0	0	0	0	0	0	0	0	0	0	0	0	0	0	0	0	0	0	0	0	0	0	0	0	0	0	0	0	0	0	0
Paragominas	PF	UPA12_UT6_T1	UPA12_UT6	PF_UPA12_UT6	1251-1875	1000	0	0	0	0	0	0	0	0	0	0	0	0	0	0	0	0	0	0	0	0	0	0	0	0	0	0	0	0	0	0	0	0	0	0	0	0	0	0	0	0	0	0	0
Paragominas	PF	UPA12_UT6_T1	UPA12_UT6	PF_UPA12_UT6	1876-2500	1000	0	0	0	0	0	0	0	0	0	0	0	0	0	0	0	0	0	0	0	0	0	0	0	0	0	0	0	0	0	0	0	0	0	0	0	0	0	0	0	0	0	0	0
Paragominas	PF	UPA12_UT6_T1	UPA12_UT6	PF_UPA12_UT6	626-1250	1000	0	0	0	0	0	0	0	0	0	0	0	0	0	0	0	0	0	0	0	0	0	0	0	0	0	0	0	0	0	0	0	0	0	0	0	0	0	0	0	0	0	0	0
Paragominas	PF	UPA12_UT6_T2	UPA12_UT6	PF_UPA12_UT6	0-625	1000	0	0	0	0	0	0	0	0	0	0	0	0	0	0	0	0	0	0	0	0	0	0	0	0	0	0	0	0	0	0	0	0	0	0	0	0	0	0	0	0	0	0	0
Paragominas	PF	UPA12_UT6_T2	UPA12_UT6	PF_UPA12_UT6	1251-1875	1000	0	0	0	0	0	0	0	0	0	0	0	0	0	0	0	0	0	0	0	0	0	0	0	0	0	0	0	0	0	0	0	0	0	0	0	0	0	0	0	0	0	0	0
Paragominas	PF	UPA12_UT6_T2	UPA12_UT6	PF_UPA12_UT6	1876-2500	1000	0	0	0	0	0	0	0	0	0	0	0	1	0	0	0	0	0	0	0	0	0	0	0	0	0	0	0	0	0	0	0	0	0	0	0	0	0	0	0	0	0	0	0
Paragominas	PF	UPA12_UT6_T2	UPA12_UT6	PF_UPA12_UT6	626-1250	1000	0	0	0	0	0	0	0	0	0	0	0	0	0	0	0	0	0	0	0	0	0	0	0	0	0	0	0	0	0	0	0	0	0	0	0	0	0	0	0	0	0	0	0
Paragominas	PF	UPA12_UT6_T3	UPA12_UT6	PF_UPA12_UT6	0-625	1000	5	0	0	0	0	0	0	0	0	0	0	0	0	0	0	0	0	0	0	0	0	0	0	0	0	0	0	0	0	0	0	0	0	0	0	0	0	0	0	0	0	0	0
Paragominas	PF	UPA12_UT6_T3	UPA12_UT6	PF_UPA12_UT6	1251-1875	1000	0	0	0	0	0	0	0	0	0	0	0	0	0	0	0	0	0	0	0	0	0	0	0	0	0	0	0	0	0	0	0	0	0	0	0	0	0	0	0	0	0	0	0
Paragominas	PF	UPA12_UT6_T3	UPA12_UT6	PF_UPA12_UT6	1876-2500	1000	6	0	0	0	0	0	0	0	0	0	0	0	0	0	0	0	0	0	0	0	0	0	0	0	0	0	0	0	0	0	0	0	0	0	0	0	0	0	0	0	0	0	0
Paragominas	PF	UPA12_UT6_T3	UPA12_UT6	PF_UPA12_UT6	626-1250	1000	0	0	0	0	0	0	0	0	4	0	0	1	0	0	0	0	0	0	0	0	0	0	0	0	0	0	0	0	0	0	0	0	0	0	0	0	0	0	0	0	0	0	0
Paragominas	PF	UPA12_UT6_T4	UPA12_UT6	PF_UPA12_UT6	0-625	1000	0	0	0	0	0	0	0	0	0	0	0	0	0	0	0	0	0	0	0	0	0	0	0	0	0	0	0	0	0	0	0	0	0	0	0	0	0	0	0	0	0	0	0
Paragominas	PF	UPA12_UT6_T4	UPA12_UT6	PF_UPA12_UT6	1251-1875	1000	0	0	0	0	0	0	0	0	0	0	0	1	0	0	0	0	0	0	0	0	0	0	0	0	0	0	0	0	0	0	0	0	0	0	0	0	0	0	0	0	0	0	0
Paragominas	PF	UPA12_UT6_T4	UPA12_UT6	PF_UPA12_UT6	1876-2500	1000	0	0	0	0	0	0	0	0	0	0	0	0	0	0	0	0	0	0	0	0	0	0	0	0	0	0	0	0	0	0	0	0	0	0	0	0	0	0	0	0	0	0	0
Paragominas	PF	UPA12_UT6_T4	UPA12_UT6	PF_UPA12_UT6	626-1250	1000	0	0	0	0	0	0	0	0	0	0	0	0	0	0	0	0	0	0	0	0	0	0	0	0	0	0	0	0	0	0	0	0	0	0	0	0	0	0	0	0	0	0	0
Paragominas	PF	UPA12_UT7_T3	UPA12_UT7	PF_UPA12_UT7	0-625	1000	0	0	0	0	0	0	0	0	0	0	0	0	0	0	0	0	0	0	0	0	0	0	0	0	0	0	0	0	0	0	0	0	0	0	0	0	0	0	0	0	0	0	0
Paragominas	PF	UPA12_UT7_T3	UPA12_UT7	PF_UPA12_UT7	1251-1875	1000	0	0	0	0	0	0	0	0	0	0	0	0	0	0	0	0	0	0	0	0	0	0	0	0	0	0	0	0	0	0	0	0	0	0	0	0	0	0	0	0	0	0	0
Paragominas	PF	UPA12_UT7_T3	UPA12_UT7	PF_UPA12_UT7	1876-2500	1000	0	0	0	0	0	0	0	0	0	0	0	0	0	0	0	0	0	0	0	0	0	0	0	0	0	0	0	0	0	0	0	0	0	0	0	0	0	0	0	0	0	0	0
Paragominas	PF	UPA12_UT7_T3	UPA12_UT7	PF_UPA12_UT7	626-1250	1000	0	0	0	0	0	0	0	0	0	0	0	1	0	0	0	0	0	0	0	0	0	2	0	0	0	0	0	0	0	0	0	0	0	0	0	0	0	0	0	0	0	0	0
Paragominas	PF	UPA12_UT7_T4	UPA12_UT7	PF_UPA12_UT7	0-625	2000	0	0	0	0	0	0	0	0	4	0	0	2	0	0	0	0	0	0	0	0	0	0	0	0	0	0	0	0	0	0	0	0	0	0	0	0	0	4	0	0	0	0	0
Paragominas	PF	UPA12_UT7_T4	UPA12_UT7	PF_UPA12_UT7	1251-1875	2000	0	0	0	0	0	0	0	0	0	0	0	1	0	0	0	0	0	0	0	0	0	0	0	0	0	0	0	0	0	0	0	0	0	0	0	0	0	0	0	0	0	0	0
Paragominas	PF	UPA12_UT7_T4	UPA12_UT7	PF_UPA12_UT7	1876-2500	2000	0	0	0	0	0	0	0	0	0	0	0	1	0	0	0	0	0	0	0	0	0	0	0	0	0	0	0	0	0	0	0	0	0	0	0	0	0	4	0	0	0	0	1
Paragominas	PF	UPA12_UT7_T4	UPA12_UT7	PF_UPA12_UT7	626-1250	2000	0	0	0	0	0	0	0	0	0	0	0	1	0	0	0	0	0	0	0	0	0	0	0	0	0	0	0	0	0	0	0	0	0	0	0	0	0	0	0	0	0	0	0
Paragominas	PF	UPA12_UT8_T1	UPA12_UT8	PF_UPA12_UT8	0-625	1000	0	0	0	0	0	0	0	0	0	0	0	1	0	0	0	0	0	0	0	0	0	0	0	0	0	0	0	0	0	0	0	0	0	0	0	0	0	0	0	0	0	0	0
Paragominas	PF	UPA12_UT8_T1	UPA12_UT8	PF_UPA12_UT8	1251-1875	1000	3	0	0	0	0	0	0	0	0	0	0	1	0	0	0	0	0	0	0	0	0	0	0	0	0	0	0	0	0	0	0	0	0	0	0	0	0	0	0	0	0	0	0
Paragominas	PF	UPA12_UT8_T1	UPA12_UT8	PF_UPA12_UT8	1876-2500	1000	0	0	0	0	0	0	0	0	0	0	0	0	0	0	0	0	0	0	0	0	0	0	0	0	0	0	0	0	0	0	0	0	0	0	0	0	0	0	0	0	0	0	0
Paragominas	PF	UPA12_UT8_T1	UPA12_UT8	PF_UPA12_UT8	626-1250	1000	0	0	0	0	0	0	0	0	0	0	0	0	0	0	0	0	0	0	0	0	0	0	0	0	0	0	0	0	0	0	0	0	0	0	0	0	0	0	0	0	0	0	0
Paragominas	PF	UPA12_UT8_T2	UPA12_UT8	PF_UPA12_UT8	0-625	1000	0	0	0	0	0	0	0	0	0	0	0	1	0	0	0	0	0	0	0	0	0	0	0	0	0	0	0	0	0	0	0	0	0	0	0	0	0	0	0	0	0	0	0
Paragominas	PF	UPA12_UT8_T2	UPA12_UT8	PF_UPA12_UT8	1251-1875	1000	1	0	0	0	0	0	0	0	0	0	0	0	0	0	0	0	0	0	0	0	0	0	0	0	0	0	0	0	0	0	0	0	0	0	0	0	0	8	0	0	0	0	0
Paragominas	PF	UPA12_UT8_T2	UPA12_UT8	PF_UPA12_UT8	1876-2500	1000	0	0	0	0	0	0	0	0	0	0	0	0	0	0	0	0	0	0	0	0	0	0	0	0	0	0	0	0	0	0	0	0	0	0	0	0	0	0	0	0	0	0	0
Paragominas	PF	UPA12_UT8_T2	UPA12_UT8	PF_UPA12_UT8	626-1250	1000	0	0	0	0	0	0	0	0	0	0	0	0	0	0	0	0	0	0	0	0	0	0	0	0	0	0	0	0	0	0	0	0	0	0	0	0	0	0	0	0	0	0	0
Paragominas	PF	UPA12_UT8_T3	UPA12_UT8	PF_UPA12_UT8	0-625	1000	0	0	0	0	0	0	0	0	0	0	0	0	0	0	0	0	0	0	0	0	0	0	0	0	0	0	0	0	0	0	0	0	0	0	0	0	0	0	0	0	0	0	0
Paragominas	PF	UPA12_UT8_T3	UPA12_UT8	PF_UPA12_UT8	1251-1875	1000	0	0	0	0	0	0	0	0	0	0	0	0	0	0	0	0	0	0	0	0	0	0	0	0	0	0	0	0	0	0	0	0	0	0	0	0	0	0	0	0	0	0	0
Paragominas	PF	UPA12_UT8_T3	UPA12_UT8	PF_UPA12_UT8	1876-2500	1000	0	0	0	0	0	0	0	0	0	0	0	0	0	0	0	0	0	0	0	0	0	0	0	0	0	0	0	0	0	0	0	0	0	0	0	0	0	0	0	0	0	0	0
Paragominas	PF	UPA12_UT8_T3	UPA12_UT8	PF_UPA12_UT8	626-1250	1000	0	0	0	0	0	0	0	0	0	0	0	1	0	0	0	0	0	0	0	0	0	0	0	0	0	0	0	0	0	0	0	0	0	0	0	0	0	0	0	0	0	0	0
Paragominas	PF	UPA12_UT9_T1	UPA12_UT9	PF_UPA12_UT9	0-625	1000	0	0	0	0	0	0	0	0	0	0	0	0	0	0	0	0	0	0	0	0	0	0	0	0	0	0	0	0	0	0	0	0	0	0	0	0	0	0	0	0	0	0	0
Paragominas	PF	UPA12_UT9_T1	UPA12_UT9	PF_UPA12_UT9	1251-1875	1000	0	0	0	0	0	0	0	0	0	0	0	1	0	0	0	0	0	0	0	0	0	0	0	0	0	0	0	0	0	0	0	0	0	0	0	0	0	0	0	0	0	0	0
Paragominas	PF	UPA12_UT9_T1	UPA12_UT9	PF_UPA12_UT9	1876-2500	1000	0	0	0	0	0	0	0	0	0	0	0	1	0	0	0	0	0	0	0	0	0	0	0	0	0	0	0	0	0	0	0	0	0	0	0	0	0	0	0	0	0	0	0
Paragominas	PF	UPA12_UT9_T1	UPA12_UT9	PF_UPA12_UT9	626-1250	1000	4	0	0	0	0	0	0	0	0	0	0	0	0	0	0	0	0	0	0	0	0	0	0	0	0	0	0	0	0	0	0	0	0	0	0	0	0	0	0	0	0	0	0
Paragominas	PF	UPA12_UT9_T3	UPA12_UT9	PF_UPA12_UT9	0-625	1000	0	0	0	0	0	0	0	0	0	0	0	0	0	0	0	0	0	0	0	0	0	0	0	0	0	0	0	0	0	0	0	0	0	0	0	0	0	0	0	0	0	0	0
Paragominas	PF	UPA12_UT9_T3	UPA12_UT9	PF_UPA12_UT9	1251-1875	1000	0	0	0	0	0	0	0	0	0	0	0	0	0	0	0	0	0	0	0	0	0	0	0	0	0	0	0	0	0	0	0	0	0	0	0	0	0	0	0	0	0	0	0
Paragominas	PF	UPA12_UT9_T3	UPA12_UT9	PF_UPA12_UT9	1876-2500	1000	0	0	0	0	0	0	0	0	0	0	0	1	0	0	0	0	0	0	0	0	0	0	0	0	0	0	0	14	0	0	0	0	0	0	0	0	0	0	0	0	0	0	0
Paragominas	PF	UPA12_UT9_T3	UPA12_UT9	PF_UPA12_UT9	626-1250	1000	0	0	0	0	0	0	0	0	0	0	0	1	0	0	0	0	0	0	0	0	0	1	0	0	0	0	0	0	0	0	0	0	0	0	0	0	0	0	0	0	0	0	0
Paragominas	PF	UPA12_UT9_T4	UPA12_UT9	PF_UPA12_UT9	0-625	2000	0	0	0	0	0	0	0	0	0	0	0	1	0	0	0	0	0	0	0	0	0	0	0	0	0	0	0	0	0	0	0	0	0	0	0	0	0	0	0	0	0	0	0
Paragominas	PF	UPA12_UT9_T4	UPA12_UT9	PF_UPA12_UT9	1251-1875	2000	0	0	0	0	0	0	0	0	0	0	0	0	0	0	0	0	0	0	0	0	0	0	0	0	0	0	0	0	0	0	0	0	0	0	0	0	0	0	0	0	0	0	0
Paragominas	PF	UPA12_UT9_T4	UPA12_UT9	PF_UPA12_UT9	1876-2500	2000	0	0	0	0	0	0	0	0	0	0	0	1	0	0	0	0	0	0	0	0	0	0	0	0	0	0	0	0	0	0	0	0	0	0	0	0	0	0	0	0	0	0	0
Paragominas	PF	UPA12_UT9_T4	UPA12_UT9	PF_UPA12_UT9	626-1250	2000	0	0	0	0	0	0	0	0	0	0	0	1	0	0	0	0	0	0	0	0	0	0	0	0	0	0	0	0	0	0	0	0	0	0	0	0	0	0	0	0	0	0	0
Paragominas	PF	UPA14_UT1_T1	UPA14_UT1	PF_UPA14_UT1	0-625	1000	2	0	0	0	0	0	0	0	0	0	0	1	0	0	0	0	0	0	0	0	0	0	0	0	0	0	0	0	0	0	0	0	0	0	0	0	0	0	0	0	0	0	0
Paragominas	PF	UPA14_UT1_T1	UPA14_UT1	PF_UPA14_UT1	1251-1875	1000	0	0	0	0	0	0	0	0	0	0	0	1	0	0	0	0	0	0	0	0	0	0	0	0	0	0	0	0	0	0	0	0	0	0	0	0	0	0	0	0	0	0	0
Paragominas	PF	UPA14_UT1_T1	UPA14_UT1	PF_UPA14_UT1	1876-2500	1000	0	0	0	0	0	0	0	0	0	0	0	0	0	0	0	0	0	0	0	0	0	0	0	0	0	0	0	0	0	0	0	0	0	0	0	0	0	0	0	0	0	0	0
Paragominas	PF	UPA14_UT1_T1	UPA14_UT1	PF_UPA14_UT1	626-1250	1000	0	0	0	0	0	0	0	0	0	0	0	0	0	0	0	0	0	0	0	0	0	0	0	0	0	0	0	0	0	0	0	0	0	0	0	0	0	0	0	0	0	0	0
Paragominas	PF	UPA14_UT1_T2	UPA14_UT1	PF_UPA14_UT1	0-625	1000	0	0	0	0	0	0	0	0	0	0	0	1	0	0	0	0	0	0	0	0	0	0	0	0	0	0	0	0	0	0	0	0	0	0	0	0	0	0	0	0	8	0	20
Paragominas	PF	UPA14_UT1_T2	UPA14_UT1	PF_UPA14_UT1	1251-1875	1000	0	0	0	0	0	0	0	0	0	0	0	0	0	0	0	0	0	0	0	0	0	0	0	0	0	0	0	0	0	0	0	0	0	0	0	0	0	0	0	0	0	0	0
Paragominas	PF	UPA14_UT1_T2	UPA14_UT1	PF_UPA14_UT1	1876-2500	1000	0	0	0	0	0	0	0	0	0	0	0	0	0	0	0	0	0	0	0	0	0	0	0	0	0	0	0	0	0	0	0	0	0	0	0	0	0	0	0	0	0	0	0
Paragominas	PF	UPA14_UT1_T2	UPA14_UT1	PF_UPA14_UT1	626-1250	1000	0	0	0	0	0	0	0	0	0	0	0	1	0	0	0	0	0	0	0	0	0	0	0	0	0	0	0	0	0	0	0	0	0	0	0	0	0	0	0	0	0	0	0
Paragominas	PF	UPA14_UT1_T3	UPA14_UT1	PF_UPA14_UT1	0-625	1000	0	0	0	0	0	0	0	0	0	0	0	1	0	0	0	0	0	0	0	0	0	0	0	0	0	0	0	0	0	0	0	0	0	0	0	0	0	0	0	0	0	0	0
Paragominas	PF	UPA14_UT1_T3	UPA14_UT1	PF_UPA14_UT1	1251-1875	1000	0	0	0	0	0	0	0	0	0	0	0	0	0	0	0	0	0	0	0	0	0	1	0	0	0	0	0	0	0	0	0	0	0	0	0	0	0	0	0	0	0	0	0
Paragominas	PF	UPA14_UT1_T3	UPA14_UT1	PF_UPA14_UT1	1876-2500	1000	0	0	0	0	0	0	0	0	0	0	0	0	0	0	0	0	0	0	0	0	0	0	0	0	0	0	0	0	0	0	0	0	0	0	0	0	0	0	0	0	0	0	0
Paragominas	PF	UPA14_UT1_T3	UPA14_UT1	PF_UPA14_UT1	626-1250	1000	0	0	0	0	0	0	0	0	0	0	0	0	0	0	0	0	0	0	0	0	0	0	0	0	0	0	0	0	0	0	0	0	0	0	0	0	0	0	0	0	0	0	0
Paragominas	PF	UPA14_UT1_T4	UPA14_UT1	PF_UPA14_UT1	0-625	1000	0	0	0	0	0	0	0	0	0	0	0	1	0	0	0	0	0	0	0	0	0	0	0	0	0	0	0	0	0	0	0	0	0	0	0	0	0	0	0	0	0	0	0
Paragominas	PF	UPA14_UT1_T4	UPA14_UT1	PF_UPA14_UT1	1251-1875	1000	0	0	0	0	0	0	0	0	0	0	0	0	0	0	0	0	0	0	0	0	0	0	0	0	0	0	0	0	0	0	0	0	0	0	0	0	0	0	0	0	0	0	0
Paragominas	PF	UPA14_UT1_T4	UPA14_UT1	PF_UPA14_UT1	1876-2500	1000	0	0	0	0	0	0	0	0	0	0	0	0	0	0	0	0	0	0	0	0	0	0	0	0	0	0	0	0	0	0	0	0	0	0	0	0	0	0	0	0	0	0	0
Paragominas	PF	UPA14_UT1_T4	UPA14_UT1	PF_UPA14_UT1	626-1250	1000	0	0	0	0	0	0	0	0	0	0	0	0	0	0	0	0	0	0	0	0	0	0	0	0	0	0	0	0	0	0	0	0	0	0	0	0	0	0	0	0	0	0	0
Paragominas	PF	UPA14_UT2_T2	UPA14_UT2	PF_UPA14_UT2	0-625	1000	0	0	0	0	0	0	0	0	0	0	0	2	0	0	0	0	0	0	0	0	0	0	0	0	0	0	0	0	0	0	0	0	0	0	0	0	0	0	0	0	10	0	0
Paragominas	PF	UPA14_UT2_T2	UPA14_UT2	PF_UPA14_UT2	1251-1875	1000	0	0	0	0	0	0	0	0	0	0	0	0	0	0	0	0	0	0	0	0	0	0	0	0	0	0	0	0	0	0	0	0	0	0	0	0	0	0	0	0	0	0	0
Paragominas	PF	UPA14_UT2_T2	UPA14_UT2	PF_UPA14_UT2	1876-2500	1000	0	0	0	0	0	0	0	0	0	0	0	0	0	0	0	0	0	0	0	0	0	0	0	0	0	0	0	0	0	0	0	0	0	0	0	0	0	0	0	0	0	0	0
Paragominas	PF	UPA14_UT2_T2	UPA14_UT2	PF_UPA14_UT2	626-1250	1000	0	0	0	0	0	0	0	0	0	0	0	0	0	0	0	0	0	0	0	0	0	0	0	0	0	0	0	0	0	0	0	0	0	0	0	0	0	0	0	0	0	0	0
Paragominas	PF	UPA14_UT2_T3	UPA14_UT2	PF_UPA14_UT2	0-625	1000	0	0	0	0	0	0	0	0	0	0	0	0	0	0	0	0	0	0	0	0	1	0	0	0	0	0	0	0	0	0	0	0	0	0	0	0	0	0	0	0	0	0	0
Paragominas	PF	UPA14_UT2_T3	UPA14_UT2	PF_UPA14_UT2	1251-1875	1000	0	0	0	0	0	0	0	0	0	0	0	0	0	0	0	0	0	0	0	0	0	0	0	0	0	0	0	0	0	0	0	0	0	0	0	0	0	0	0	0	0	0	0
Paragominas	PF	UPA14_UT2_T3	UPA14_UT2	PF_UPA14_UT2	1876-2500	1000	0	0	0	0	0	0	0	0	0	0	0	0	0	0	0	0	0	0	0	0	0	1	0	0	0	0	0	0	0	0	0	0	0	0	0	0	0	0	0	0	0	0	0
Paragominas	PF	UPA14_UT2_T3	UPA14_UT2	PF_UPA14_UT2	626-1250	1000	0	0	0	0	0	0	0	0	0	0	0	0	0	0	0	0	0	0	0	0	0	0	0	0	0	0	0	0	0	0	0	0	0	0	0	0	0	0	0	0	0	0	0
Paragominas	PF	UPA14_UT2_T5	UPA14_UT2	PF_UPA14_UT2	0-625	1000	0	0	0	0	0	0	0	0	0	0	0	0	0	0	0	0	0	0	0	0	0	0	0	0	0	0	0	0	0	0	0	0	0	0	0	0	0	0	0	0	5	0	0
Paragominas	PF	UPA14_UT2_T5	UPA14_UT2	PF_UPA14_UT2	1251-1875	1000	0	0	0	0	0	0	0	0	0	0	0	0	0	0	0	0	0	0	0	0	0	0	0	0	0	0	0	0	0	0	0	0	0	0	0	0	0	0	0	0	0	0	0
Paragominas	PF	UPA14_UT2_T5	UPA14_UT2	PF_UPA14_UT2	1876-2500	1000	0	0	0	0	0	0	0	0	0	0	0	0	0	0	0	0	0	0	0	0	0	0	0	0	0	0	0	0	0	0	0	0	0	0	0	0	0	0	0	0	0	0	0
Paragominas	PF	UPA14_UT2_T5	UPA14_UT2	PF_UPA14_UT2	626-1250	1000	0	0	0	0	0	0	0	0	0	0	0	0	0	0	0	0	0	0	0	0	0	0	0	0	0	0	0	0	0	0	0	0	0	0	0	0	0	0	0	0	0	0	0
Paragominas	PF	UPA14_UT2_T6	UPA14_UT2	PF_UPA14_UT2	0-625	1000	0	0	0	0	0	0	0	0	0	0	0	0	0	0	0	0	0	0	0	0	0	1	0	0	0	0	0	0	0	0	0	0	0	0	0	0	0	0	0	0	4	0	0
Paragominas	PF	UPA14_UT2_T6	UPA14_UT2	PF_UPA14_UT2	1251-1875	1000	0	0	0	0	0	0	0	0	0	0	0	0	0	0	0	0	0	0	0	0	0	0	0	0	0	0	0	0	0	0	0	0	0	0	0	0	0	0	0	0	0	0	0
Paragominas	PF	UPA14_UT2_T6	UPA14_UT2	PF_UPA14_UT2	1876-2500	1000	0	0	0	0	0	0	0	0	0	0	0	0	0	0	0	0	0	0	0	0	0	0	0	0	0	0	0	0	0	0	0	0	0	0	0	0	0	0	0	0	0	0	0
Paragominas	PF	UPA14_UT2_T6	UPA14_UT2	PF_UPA14_UT2	626-1250	1000	0	0	0	0	0	0	0	0	0	0	0	0	0	0	0	0	0	0	0	0	0	0	0	0	0	0	0	0	0	0	0	0	0	0	0	0	0	0	0	0	0	0	0
Paragominas	PF	UPA14_UT3_T1	UPA14_UT3	PF_UPA14_UT3	0-625	1000	0	0	0	0	0	0	0	0	0	0	0	0	0	0	0	0	0	0	0	0	0	0	0	0	0	0	0	0	0	0	0	0	0	0	0	0	0	0	0	0	0	0	0
Paragominas	PF	UPA14_UT3_T1	UPA14_UT3	PF_UPA14_UT3	1251-1875	1000	0	0	0	0	0	0	0	0	0	0	0	0	0	0	0	0	0	0	0	0	0	0	0	0	0	0	0	0	0	0	0	0	0	0	0	0	0	0	0	0	0	0	0
Paragominas	PF	UPA14_UT3_T1	UPA14_UT3	PF_UPA14_UT3	1876-2500	1000	0	0	0	0	0	0	0	0	0	0	0	0	0	0	0	0	0	0	0	0	0	0	0	0	0	0	0	0	0	0	0	0	0	0	0	0	0	0	0	0	0	0	0
Paragominas	PF	UPA14_UT3_T1	UPA14_UT3	PF_UPA14_UT3	626-1250	1000	0	0	0	0	0	0	0	0	0	0	0	1	0	0	0	0	0	0	0	0	0	0	0	0	0	0	0	0	0	0	0	0	0	0	0	0	0	0	0	0	0	0	0
Paragominas	PF	UPA14_UT3_T2	UPA14_UT3	PF_UPA14_UT3	0-625	1000	0	0	0	0	0	0	0	0	0	0	0	0	0	0	0	0	0	0	0	0	0	1	0	0	0	0	0	0	0	0	0	0	0	0	0	0	0	0	0	0	5	0	0
Paragominas	PF	UPA14_UT3_T2	UPA14_UT3	PF_UPA14_UT3	1251-1875	1000	0	0	0	0	0	0	0	0	0	0	0	0	0	0	0	0	0	0	0	0	0	0	0	0	0	0	0	0	0	0	0	0	0	0	0	0	0	0	0	0	0	0	0
Paragominas	PF	UPA14_UT3_T2	UPA14_UT3	PF_UPA14_UT3	1876-2500	1000	0	0	0	0	0	0	0	0	0	0	0	0	0	0	0	0	0	0	0	0	0	0	0	0	0	0	0	0	0	0	0	0	0	0	0	0	0	0	0	0	0	0	0
Paragominas	PF	UPA14_UT3_T2	UPA14_UT3	PF_UPA14_UT3	626-1250	1000	0	0	0	0	0	0	0	0	0	0	0	0	0	0	0	0	0	0	0	0	0	0	0	0	0	0	0	0	0	0	0	0	0	0	0	0	0	0	0	0	0	0	0
Paragominas	PF	UPA14_UT3_T3	UPA14_UT3	PF_UPA14_UT3	0-625	1000	0	0	0	0	0	0	0	0	0	0	0	0	0	0	0	0	1	0	0	0	0	0	0	0	0	0	0	0	0	0	0	0	0	0	0	0	0	0	0	0	0	0	0
Paragominas	PF	UPA14_UT3_T3	UPA14_UT3	PF_UPA14_UT3	1251-1875	1000	0	0	0	0	0	0	0	0	0	0	0	0	0	0	0	0	0	0	0	0	0	0	0	0	0	0	0	0	0	0	0	0	0	0	0	0	0	0	0	0	0	0	0
Paragominas	PF	UPA14_UT3_T3	UPA14_UT3	PF_UPA14_UT3	1876-2500	1000	0	0	0	0	0	0	0	0	0	0	0	0	0	0	0	0	0	0	0	0	0	0	0	0	0	0	0	0	0	0	0	0	0	0	0	0	0	0	0	0	0	0	0
Paragominas	PF	UPA14_UT3_T3	UPA14_UT3	PF_UPA14_UT3	626-1250	1000	0	0	0	0	0	0	0	0	0	0	0	0	0	0	0	0	0	0	0	0	0	0	0	0	0	0	0	0	0	0	0	0	0	0	0	0	0	0	0	0	0	0	0
Paragominas	PF	UPA14_UT3_T5	UPA14_UT3	PF_UPA14_UT3	0-625	1000	0	0	0	0	0	0	0	0	0	0	0	1	0	0	0	0	0	0	0	0	0	1	0	0	0	0	0	0	0	0	0	0	0	0	0	0	0	0	0	0	0	0	0
Paragominas	PF	UPA14_UT3_T5	UPA14_UT3	PF_UPA14_UT3	1251-1875	1000	0	0	0	0	0	0	0	0	0	0	0	0	0	0	0	0	0	0	0	0	0	0	0	0	0	0	0	0	0	0	0	0	0	0	0	0	0	0	0	0	0	0	0
Paragominas	PF	UPA14_UT3_T5	UPA14_UT3	PF_UPA14_UT3	1876-2500	1000	0	0	0	0	0	0	0	0	0	0	0	0	0	0	0	0	0	0	0	0	0	0	0	0	0	0	0	0	0	0	0	0	0	0	0	0	0	0	0	0	0	0	0
Paragominas	PF	UPA14_UT3_T5	UPA14_UT3	PF_UPA14_UT3	626-1250	1000	0	0	0	0	0	0	0	0	0	0	0	0	0	0	0	0	0	0	0	0	0	0	0	0	0	0	0	0	0	0	0	0	0	0	0	0	0	0	0	0	0	0	0
Paragominas	PF	UPA14_UT3_T6	UPA14_UT3	PF_UPA14_UT3	0-625	1000	1	0	0	0	0	0	0	0	0	0	0	0	0	0	0	0	0	0	0	0	0	0	0	0	0	0	0	0	0	0	0	0	0	0	0	0	0	0	0	0	0	0	0
Paragominas	PF	UPA14_UT3_T6	UPA14_UT3	PF_UPA14_UT3	1251-1875	1000	0	0	0	0	0	0	0	0	0	0	0	0	0	0	0	0	0	0	0	0	0	0	0	0	0	0	0	0	0	0	0	0	0	0	0	0	0	0	0	0	0	0	0
Paragominas	PF	UPA14_UT3_T6	UPA14_UT3	PF_UPA14_UT3	1876-2500	1000	0	0	0	0	0	0	0	0	0	0	0	0	0	0	0	0	0	0	0	0	0	0	0	0	0	0	0	0	0	0	0	0	0	0	0	0	0	0	0	0	0	0	0
Paragominas	PF	UPA14_UT3_T6	UPA14_UT3	PF_UPA14_UT3	626-1250	1000	0	0	0	0	0	0	0	0	0	0	0	0	0	0	0	0	0	0	0	0	0	0	0	0	0	0	0	0	0	0	0	0	0	0	0	0	0	0	0	0	0	0	0
Paragominas	PF	UPA14_UT4_T1	UPA14_UT4	PF_UPA14_UT4	0-625	1000	0	0	0	0	0	0	0	0	0	0	0	1	0	0	0	0	0	0	0	0	0	0	0	0	0	0	0	0	0	0	0	0	0	0	0	0	0	0	0	0	0	0	0
Paragominas	PF	UPA14_UT4_T1	UPA14_UT4	PF_UPA14_UT4	1251-1875	1000	0	0	0	0	0	0	0	0	0	0	0	0	0	0	0	0	0	0	0	0	0	0	0	0	0	0	0	0	0	0	0	0	0	0	0	0	0	0	0	0	0	0	0
Paragominas	PF	UPA14_UT4_T1	UPA14_UT4	PF_UPA14_UT4	1876-2500	1000	0	0	0	0	0	0	0	0	0	0	0	0	0	0	0	0	0	0	0	0	0	0	0	0	0	0	0	0	0	0	0	0	0	0	0	0	0	0	0	0	0	0	0
Paragominas	PF	UPA14_UT4_T1	UPA14_UT4	PF_UPA14_UT4	626-1250	1000	0	0	0	0	0	0	0	0	0	0	0	0	0	0	0	0	0	0	0	0	0	0	0	0	0	0	0	0	0	0	0	0	0	0	0	0	0	0	0	0	0	0	0
Paragominas	PF	UPA14_UT4_T2	UPA14_UT4	PF_UPA14_UT4	0-625	1000	6	0	0	0	0	0	0	0	0	0	0	0	0	0	0	0	0	0	0	0	0	0	0	0	0	0	0	0	0	0	0	0	0	0	0	0	0	0	0	0	0	0	0
Paragominas	PF	UPA14_UT4_T2	UPA14_UT4	PF_UPA14_UT4	1251-1875	1000	0	0	0	0	0	0	0	0	0	0	0	0	0	0	0	0	0	0	0	0	0	0	0	0	0	0	0	0	0	0	0	0	0	0	0	0	0	0	0	0	0	0	0
Paragominas	PF	UPA14_UT4_T2	UPA14_UT4	PF_UPA14_UT4	1876-2500	1000	0	0	0	0	0	0	0	0	0	0	0	0	0	0	0	0	0	0	0	0	0	0	0	0	0	0	0	0	0	0	0	0	0	0	0	0	0	0	0	0	0	0	0
Paragominas	PF	UPA14_UT4_T2	UPA14_UT4	PF_UPA14_UT4	626-1250	1000	0	0	0	0	0	0	0	0	0	0	0	0	0	0	0	0	0	0	0	0	0	0	0	0	0	0	0	0	0	0	0	0	0	0	0	0	0	0	0	0	0	0	0
Paragominas	PF	UPA14_UT4_T3	UPA14_UT4	PF_UPA14_UT4	0-625	1000	0	0	0	0	0	0	0	0	0	0	0	0	0	0	0	0	0	0	0	0	0	0	0	0	0	0	0	0	0	0	0	0	0	0	0	0	0	0	0	0	0	0	0
Paragominas	PF	UPA14_UT4_T3	UPA14_UT4	PF_UPA14_UT4	1251-1875	1000	0	0	0	0	0	0	0	0	0	0	0	0	0	0	0	0	0	0	0	0	0	0	0	0	0	0	0	0	0	0	0	0	0	0	0	0	0	0	0	0	0	0	0
Paragominas	PF	UPA14_UT4_T3	UPA14_UT4	PF_UPA14_UT4	1876-2500	1000	0	0	0	0	0	0	0	0	0	0	0	0	0	0	0	0	0	0	0	0	0	0	0	0	0	0	0	0	0	0	0	0	0	0	0	0	0	0	0	0	0	0	0
Paragominas	PF	UPA14_UT4_T3	UPA14_UT4	PF_UPA14_UT4	626-1250	1000	0	0	0	0	0	0	0	0	0	0	0	0	0	0	0	0	0	0	0	0	0	0	0	0	0	0	0	0	0	0	0	0	0	0	0	0	0	0	0	0	0	0	0
Paragominas	PF	UPA14_UT5_T1	UPA14_UT5	PF_UPA14_UT5	0-625	2000	0	0	0	0	0	0	0	0	0	0	0	0	0	0	0	0	0	0	0	0	0	1	0	0	0	0	0	0	0	0	0	0	0	0	0	0	0	0	0	0	0	0	0
Paragominas	PF	UPA14_UT5_T1	UPA14_UT5	PF_UPA14_UT5	1251-1875	2000	0	0	0	0	0	0	0	0	0	0	0	0	0	0	0	0	0	0	0	0	0	0	0	0	0	0	0	0	0	0	0	0	0	0	0	0	0	0	0	0	0	0	0
Paragominas	PF	UPA14_UT5_T1	UPA14_UT5	PF_UPA14_UT5	1876-2500	2000	0	0	0	0	0	0	0	0	0	0	0	0	0	0	0	0	0	0	0	0	0	1	0	0	0	0	0	0	0	0	0	0	0	0	0	0	0	0	0	0	0	0	0
Paragominas	PF	UPA14_UT5_T1	UPA14_UT5	PF_UPA14_UT5	626-1250	2000	0	0	0	0	0	0	0	0	0	0	0	0	0	0	0	0	0	0	0	0	0	0	0	0	0	0	0	0	0	0	0	0	0	0	0	0	0	0	0	0	0	0	0
Paragominas	PF	UPA14_UT5_T2	UPA14_UT5	PF_UPA14_UT5	0-625	1000	0	0	0	0	0	0	0	0	0	0	0	0	0	0	0	0	0	0	0	0	0	0	0	0	0	0	0	0	0	0	0	0	0	0	0	0	0	0	0	0	0	0	0
Paragominas	PF	UPA14_UT5_T2	UPA14_UT5	PF_UPA14_UT5	1251-1875	1000	0	0	0	0	0	0	0	0	0	0	0	0	0	0	0	0	0	0	0	0	0	0	0	0	0	0	0	0	0	0	0	0	0	0	0	0	0	0	0	0	0	0	0
Paragominas	PF	UPA14_UT5_T2	UPA14_UT5	PF_UPA14_UT5	1876-2500	1000	0	0	0	0	0	0	0	0	0	0	0	0	0	0	0	0	0	0	0	0	0	0	0	0	0	0	0	0	0	0	0	0	0	0	0	0	0	0	0	0	0	0	0
Paragominas	PF	UPA14_UT5_T2	UPA14_UT5	PF_UPA14_UT5	626-1250	1000	0	0	0	0	0	0	0	0	0	0	0	0	0	0	0	0	0	0	0	0	0	0	0	0	0	0	0	0	0	0	0	0	0	0	0	0	0	0	0	0	0	0	0
Paragominas	PF	UPA14_UT5_T3	UPA14_UT5	PF_UPA14_UT5	0-625	1000	5	0	0	0	0	6	0	0	0	0	0	1	0	0	0	0	0	0	0	0	0	0	0	0	0	0	0	0	0	0	0	0	0	0	0	0	0	0	0	0	0	0	0
Paragominas	PF	UPA14_UT5_T3	UPA14_UT5	PF_UPA14_UT5	1251-1875	1000	0	0	0	0	0	0	0	0	0	0	0	0	0	0	0	0	0	0	0	0	0	0	0	0	0	0	0	0	0	0	0	0	0	0	0	0	0	0	0	0	0	0	0
Paragominas	PF	UPA14_UT5_T3	UPA14_UT5	PF_UPA14_UT5	1876-2500	1000	0	0	0	0	0	0	0	0	0	0	0	0	0	0	0	0	0	0	0	0	0	0	0	0	0	0	0	0	0	0	0	0	0	0	0	0	0	0	0	0	0	0	0
Paragominas	PF	UPA14_UT5_T3	UPA14_UT5	PF_UPA14_UT5	626-1250	1000	0	0	0	0	0	0	0	0	0	0	0	0	0	0	0	0	0	0	0	0	0	0	0	0	0	0	0	0	0	0	0	0	0	0	0	0	0	0	0	0	0	0	0
Paragominas	PF	UPA14_UT5_T4	UPA14_UT5	PF_UPA14_UT5	0-625	1000	0	0	0	0	0	0	0	0	0	0	0	0	0	0	0	0	0	0	0	0	0	0	0	0	0	0	0	0	0	0	0	0	0	0	0	0	0	0	0	0	0	0	0
Paragominas	PF	UPA14_UT5_T4	UPA14_UT5	PF_UPA14_UT5	1251-1875	1000	0	0	0	0	0	0	0	0	0	0	0	0	0	0	0	0	0	0	0	0	0	0	0	0	0	0	0	0	0	0	0	0	0	0	0	0	0	0	0	0	0	0	0
Paragominas	PF	UPA14_UT5_T4	UPA14_UT5	PF_UPA14_UT5	1876-2500	1000	0	0	0	0	0	0	0	0	0	0	0	1	0	0	0	0	0	0	0	0	0	1	0	0	0	0	0	0	0	0	0	0	0	0	0	0	0	0	0	0	0	0	0
Paragominas	PF	UPA14_UT5_T4	UPA14_UT5	PF_UPA14_UT5	626-1250	1000	0	0	0	0	0	0	0	0	0	0	0	0	0	0	0	0	0	0	0	0	0	0	0	0	0	0	0	0	0	0	0	0	0	0	0	0	0	0	0	0	0	0	0
Paragominas	PF	UPA14_UT6_T3	UPA14_UT6	PF_UPA14_UT6	0-625	1000	0	0	0	0	0	0	0	0	0	0	0	0	0	0	0	0	0	0	0	0	0	0	0	0	0	0	0	0	0	0	0	0	0	0	0	0	0	0	0	0	8	0	0
Paragominas	PF	UPA14_UT6_T3	UPA14_UT6	PF_UPA14_UT6	1251-1875	1000	0	0	0	0	0	0	0	0	0	0	0	0	0	0	0	0	0	0	0	0	0	0	0	0	0	0	0	0	0	0	0	0	0	0	0	0	0	0	0	0	0	0	0
Paragominas	PF	UPA14_UT6_T3	UPA14_UT6	PF_UPA14_UT6	1876-2500	1000	0	0	0	0	0	0	0	0	0	0	0	0	0	0	0	0	0	0	0	0	0	0	0	0	0	0	0	0	0	0	0	0	0	0	0	0	0	0	0	0	0	0	0
Paragominas	PF	UPA14_UT6_T3	UPA14_UT6	PF_UPA14_UT6	626-1250	1000	0	0	0	0	0	0	0	0	0	0	0	0	0	0	0	0	0	0	0	0	0	0	0	0	0	0	0	0	0	0	0	0	0	0	0	0	0	0	0	0	0	0	0
Paragominas	PF	UPA14_UT6_T4	UPA14_UT6	PF_UPA14_UT6	0-625	1000	0	0	0	0	0	0	0	0	0	0	0	0	0	0	0	0	0	0	0	0	0	0	0	0	0	0	0	0	0	0	0	0	0	0	0	0	0	0	0	0	0	0	0
Paragominas	PF	UPA14_UT6_T4	UPA14_UT6	PF_UPA14_UT6	1251-1875	1000	0	0	0	0	0	0	0	0	0	0	0	0	0	0	0	0	0	0	0	0	0	1	0	0	0	0	0	0	0	0	0	0	0	0	0	0	0	0	0	0	0	0	0
Paragominas	PF	UPA14_UT6_T4	UPA14_UT6	PF_UPA14_UT6	1876-2500	1000	0	0	0	0	0	0	0	0	0	0	0	0	0	0	0	0	0	0	0	0	0	0	0	0	0	0	0	0	0	0	0	0	0	0	0	0	0	0	0	0	0	0	0
Paragominas	PF	UPA14_UT6_T4	UPA14_UT6	PF_UPA14_UT6	626-1250	1000	0	0	0	0	0	0	0	0	0	0	0	0	0	0	0	0	0	0	0	0	0	2	0	0	0	0	0	0	0	0	0	0	0	0	0	0	0	0	0	0	0	0	0
Paragominas	PF	UPA14_UT6_T5	UPA14_UT6	PF_UPA14_UT6	0-625	1000	0	0	0	0	0	0	0	0	0	0	0	0	0	0	0	0	0	0	0	0	0	0	0	0	0	0	0	0	0	0	0	0	0	0	0	0	0	0	0	0	6	0	0
Paragominas	PF	UPA14_UT6_T5	UPA14_UT6	PF_UPA14_UT6	1251-1875	1000	0	0	0	0	0	0	0	0	0	0	0	0	0	0	0	0	0	0	0	0	0	1	0	0	0	0	0	0	0	0	0	0	0	0	0	0	0	0	0	0	0	0	0
Paragominas	PF	UPA14_UT6_T5	UPA14_UT6	PF_UPA14_UT6	1876-2500	1000	0	0	0	0	0	0	0	0	0	0	0	0	0	0	0	0	0	0	0	0	0	0	0	0	0	0	0	0	0	0	0	0	0	0	0	0	0	0	0	0	0	0	0
Paragominas	PF	UPA14_UT6_T5	UPA14_UT6	PF_UPA14_UT6	626-1250	1000	0	0	0	0	0	0	0	0	0	0	0	1	0	0	0	0	0	0	0	0	0	0	0	0	0	0	0	0	1	0	0	0	0	0	0	0	0	0	0	0	0	0	0
Paragominas	PF	UPA14_UT6_T6	UPA14_UT6	PF_UPA14_UT6	0-625	1000	0	0	0	0	0	0	0	0	0	0	0	0	0	0	0	0	0	0	0	0	0	0	0	0	0	0	0	0	0	0	0	0	0	0	0	0	0	0	0	0	0	0	0
Paragominas	PF	UPA14_UT6_T6	UPA14_UT6	PF_UPA14_UT6	1251-1875	1000	0	0	0	0	0	0	0	0	0	0	0	0	0	0	0	0	0	0	0	0	0	0	0	0	0	0	0	0	0	0	0	0	0	0	0	0	0	0	0	0	0	0	0
Paragominas	PF	UPA14_UT6_T6	UPA14_UT6	PF_UPA14_UT6	1876-2500	1000	0	0	0	0	0	0	0	0	0	0	0	1	0	0	0	0	0	0	0	0	0	0	0	0	0	0	0	0	0	0	0	0	0	0	0	0	0	0	0	0	0	0	0
Paragominas	PF	UPA14_UT6_T6	UPA14_UT6	PF_UPA14_UT6	626-1250	1000	0	0	0	0	0	0	0	0	0	0	0	0	0	0	0	0	0	0	0	0	0	0	0	0	0	0	0	0	0	0	0	0	0	0	0	0	0	0	0	0	0	0	0
Paragominas	PF	UPA14_UT7_T3	UPA14_UT7	PF_UPA14_UT7	0-625	2000	0	0	0	0	0	0	0	0	0	0	0	1	0	0	0	0	0	0	0	0	0	0	0	0	0	0	0	0	0	0	0	0	0	0	0	0	0	0	0	0	0	0	0
Paragominas	PF	UPA14_UT7_T3	UPA14_UT7	PF_UPA14_UT7	1251-1875	2000	0	0	0	0	0	0	0	0	0	0	0	0	0	0	0	0	0	0	0	0	0	0	0	0	0	0	0	0	0	0	0	0	0	0	0	0	0	0	0	0	0	0	0
Paragominas	PF	UPA14_UT7_T3	UPA14_UT7	PF_UPA14_UT7	1876-2500	2000	0	0	0	0	0	0	0	0	0	0	0	0	0	0	0	0	0	0	0	0	0	0	0	0	0	0	0	0	0	0	0	0	0	0	0	0	0	0	0	0	0	0	0
Paragominas	PF	UPA14_UT7_T3	UPA14_UT7	PF_UPA14_UT7	626-1250	2000	0	0	0	0	0	0	0	0	0	0	0	0	0	0	0	0	0	0	0	0	0	0	0	0	0	0	0	0	0	0	0	0	0	0	0	0	0	0	0	0	0	0	0
Paragominas	PF	UPA14_UT7_T4	UPA14_UT7	PF_UPA14_UT7	0-625	1000	0	0	0	0	0	0	0	0	0	0	0	0	0	0	0	0	0	0	0	0	0	1	0	0	0	0	0	0	0	0	0	0	0	0	0	0	0	0	0	0	0	0	0
Paragominas	PF	UPA14_UT7_T4	UPA14_UT7	PF_UPA14_UT7	1251-1875	1000	0	0	0	0	0	0	0	0	0	0	0	0	0	0	0	0	0	0	0	0	0	0	0	0	0	0	0	0	0	0	0	0	0	0	0	0	0	0	0	0	0	0	0
Paragominas	PF	UPA14_UT7_T4	UPA14_UT7	PF_UPA14_UT7	1876-2500	1000	0	0	0	0	0	0	0	0	0	0	0	0	0	0	0	0	0	0	0	0	0	0	0	0	0	0	0	0	0	0	0	0	0	0	0	0	0	0	0	0	0	0	0
Paragominas	PF	UPA14_UT7_T4	UPA14_UT7	PF_UPA14_UT7	626-1250	1000	0	0	0	0	0	0	0	0	0	0	0	0	0	0	0	0	0	0	0	0	0	0	0	0	0	0	0	0	0	0	0	0	0	0	0	0	0	0	0	0	0	0	0
Paragominas	PF	UPA14_UT7_T5	UPA14_UT7	PF_UPA14_UT7	0-625	1000	0	0	0	0	0	0	0	0	0	0	0	1	0	0	0	0	0	0	0	0	0	0	0	0	0	0	0	0	0	0	0	0	0	0	0	0	0	0	0	0	0	0	0
Paragominas	PF	UPA14_UT7_T5	UPA14_UT7	PF_UPA14_UT7	1251-1875	1000	0	0	0	0	0	0	0	0	0	0	0	0	0	0	0	0	0	0	0	0	0	0	0	0	0	0	0	0	0	0	0	0	0	0	0	0	0	0	0	0	0	0	0
Paragominas	PF	UPA14_UT7_T5	UPA14_UT7	PF_UPA14_UT7	1876-2500	1000	0	0	0	0	0	0	0	0	0	0	0	0	0	0	0	0	0	0	0	0	0	0	0	0	0	0	0	0	0	0	0	0	0	0	0	0	0	0	0	0	0	0	0
Paragominas	PF	UPA14_UT7_T5	UPA14_UT7	PF_UPA14_UT7	626-1250	1000	0	0	0	0	0	0	0	0	0	0	0	0	0	0	0	0	0	0	0	0	0	0	0	0	0	0	0	0	0	0	0	0	0	0	0	0	0	0	0	0	0	0	0
Paragominas	PF	UPA14_UT7_T6	UPA14_UT7	PF_UPA14_UT7	0-625	2000	0	0	0	0	0	0	0	0	0	0	0	1	0	0	0	0	0	0	0	0	0	0	0	0	0	0	0	0	0	0	0	0	0	0	0	0	0	0	0	0	0	0	0
Paragominas	PF	UPA14_UT7_T6	UPA14_UT7	PF_UPA14_UT7	1251-1875	2000	0	0	0	0	0	0	0	0	0	0	0	0	0	0	0	0	0	0	0	0	0	0	0	0	0	0	0	0	0	0	0	0	0	0	0	0	0	0	0	0	0	0	0
Paragominas	PF	UPA14_UT7_T6	UPA14_UT7	PF_UPA14_UT7	1876-2500	2000	0	0	0	0	0	0	0	0	0	0	0	0	0	0	0	0	0	0	0	0	0	0	0	0	0	0	0	0	0	0	0	0	0	0	0	0	0	0	0	0	0	0	0
Paragominas	PF	UPA14_UT7_T6	UPA14_UT7	PF_UPA14_UT7	626-1250	2000	0	0	0	0	0	0	0	0	0	0	0	0	0	0	0	0	0	0	0	0	0	0	0	0	0	0	0	0	0	0	0	0	0	0	0	0	0	0	0	0	0	0	0
Paragominas	PF	UPA14_UT8_T4	UPA14_UT8	PF_UPA14_UT8	0-625	1000	0	0	0	0	0	0	0	0	0	0	0	0	0	0	0	0	0	0	0	0	0	0	0	0	0	0	0	0	0	0	0	0	0	0	0	0	0	0	0	0	0	0	0
Paragominas	PF	UPA14_UT8_T4	UPA14_UT8	PF_UPA14_UT8	1251-1875	1000	0	0	0	0	0	0	0	0	0	0	0	0	0	0	0	0	0	0	0	0	0	1	0	0	0	0	0	0	0	0	0	0	0	0	0	0	0	0	0	0	0	0	0
Paragominas	PF	UPA14_UT8_T4	UPA14_UT8	PF_UPA14_UT8	1876-2500	1000	0	0	0	0	0	0	0	0	0	0	0	0	0	0	0	0	0	0	0	0	0	0	0	0	0	0	0	0	0	0	0	0	0	0	0	0	0	0	0	0	0	0	0
Paragominas	PF	UPA14_UT8_T4	UPA14_UT8	PF_UPA14_UT8	626-1250	1000	0	0	0	0	0	0	0	0	0	0	0	0	0	0	0	0	0	0	0	0	0	0	0	0	0	0	0	0	0	0	0	0	0	0	0	0	0	0	0	0	0	0	0
Paragominas	PF	UPA14_UT8_T5	UPA14_UT8	PF_UPA14_UT8	0-625	1000	0	0	0	0	0	0	0	0	0	0	0	0	0	0	0	0	0	0	0	0	0	1	0	0	0	0	0	0	0	0	0	0	0	0	0	0	0	0	0	0	0	0	0
Paragominas	PF	UPA14_UT8_T5	UPA14_UT8	PF_UPA14_UT8	1251-1875	1000	0	0	0	0	0	0	0	0	0	0	0	0	0	0	0	0	0	0	0	0	0	0	0	0	0	0	0	0	0	0	0	0	0	0	0	0	0	0	0	0	0	0	0
Paragominas	PF	UPA14_UT8_T5	UPA14_UT8	PF_UPA14_UT8	1876-2500	1000	0	0	0	0	0	0	0	0	0	0	0	0	0	0	0	0	0	0	0	0	0	0	0	0	0	0	0	0	0	0	0	0	0	0	0	0	0	0	0	0	0	0	0
Paragominas	PF	UPA14_UT8_T5	UPA14_UT8	PF_UPA14_UT8	626-1250	1000	0	0	0	0	0	0	0	0	0	0	0	0	0	0	0	0	0	0	0	0	0	0	0	0	0	0	0	0	0	0	0	0	0	0	0	0	0	0	0	0	0	0	0
Paragominas	PF	UPA14_UT8_T6	UPA14_UT8	PF_UPA14_UT8	0-625	1000	0	0	0	0	0	0	0	0	0	0	0	1	0	0	0	0	0	0	0	0	0	0	0	0	0	0	0	0	0	0	0	0	0	0	0	0	0	0	0	0	0	0	0
Paragominas	PF	UPA14_UT8_T6	UPA14_UT8	PF_UPA14_UT8	1251-1875	1000	0	0	0	0	0	0	0	0	0	0	0	0	0	0	0	0	0	0	0	0	0	0	0	0	0	0	0	0	0	0	0	0	0	0	0	0	0	0	0	0	0	0	0
Paragominas	PF	UPA14_UT8_T6	UPA14_UT8	PF_UPA14_UT8	1876-2500	1000	0	0	0	0	0	0	0	0	0	0	0	0	0	0	0	0	0	0	0	0	0	0	0	0	0	0	0	0	0	0	0	0	0	0	0	0	0	0	0	0	0	0	0
Paragominas	PF	UPA14_UT8_T6	UPA14_UT8	PF_UPA14_UT8	626-1250	1000	0	0	0	0	0	0	0	0	0	0	0	0	0	0	0	0	0	0	0	0	0	0	0	0	0	0	0	0	0	0	0	0	0	0	0	0	0	0	0	0	0	0	0
Paragominas	PF	UPA6_UT18_20_T1	UPA6_UT18	PF_UPA6_UT18	0-1000	3000	0	0	0	0	0	0	0	0	0	0	0	0	0	0	0	0	0	0	0	0	0	0	0	0	0	0	0	6	0	0	0	0	0	0	0	0	0	10	0	0	0	0	1
Paragominas	PF	UPA6_UT18_20_T10	UPA6_UT18	PF_UPA6_UT18	0-1000	4000	0	0	0	0	0	0	0	0	0	0	0	6	0	0	0	0	0	0	0	0	0	1	0	0	0	0	0	0	0	0	0	0	0	0	0	0	0	0	0	0	0	0	0
Paragominas	PF	UPA6_UT18_20_T11	UPA6_UT18	PF_UPA6_UT18	0-1000	3000	0	0	0	0	0	0	0	0	0	0	0	2	0	0	0	0	0	0	0	0	0	0	0	0	0	0	0	0	0	3	0	0	0	0	0	0	0	0	0	0	2	0	0
Paragominas	PF	UPA6_UT18_20_T12	UPA6_UT18	PF_UPA6_UT18	0-1000	2000	0	0	0	0	0	0	0	0	0	0	0	2	0	0	0	0	0	0	0	0	0	0	0	0	0	0	0	0	0	0	0	0	0	0	0	0	0	0	0	0	0	0	0
Paragominas	PF	UPA6_UT18_20_T2	UPA6_UT18	PF_UPA6_UT18	0-1000	4000	0	0	0	0	0	0	0	0	0	0	0	2	0	0	0	0	0	0	0	0	0	0	0	0	0	0	0	0	0	0	0	0	0	0	0	0	0	0	0	0	0	0	3
Paragominas	PF	UPA6_UT18_20_T3	UPA6_UT18	PF_UPA6_UT18	0-1000	5000	0	0	0	0	0	0	0	0	0	0	0	5	0	0	0	0	0	0	0	0	0	1	0	2	0	0	0	0	0	0	0	0	0	0	0	0	0	0	0	0	4	0	0
Paragominas	PF	UPA6_UT18_20_T4	UPA6_UT18	PF_UPA6_UT18	0-1000	4000	4	0	0	0	0	0	0	0	0	0	0	0	0	0	0	0	0	0	0	0	0	2	0	0	0	0	0	0	0	0	0	0	0	0	0	0	0	2	0	0	9	0	5
Paragominas	PF	UPA6_UT18_20_T5	UPA6_UT18	PF_UPA6_UT18	0-1000	5000	0	0	0	0	0	0	0	0	0	0	0	2	0	0	0	0	0	0	0	0	0	0	0	0	0	0	0	0	0	0	0	0	0	0	0	0	0	0	0	0	17	0	1
Paragominas	PF	UPA6_UT18_20_T6	UPA6_UT18	PF_UPA6_UT18	0-1000	7000	0	0	0	0	0	2	0	0	0	0	0	8	0	0	0	0	1	0	0	0	0	0	0	3	0	0	0	0	0	0	0	0	0	0	0	0	0	9	0	0	0	0	1
Paragominas	PF	UPA6_UT18_20_T7	UPA6_UT18	PF_UPA6_UT18	0-1000	6000	0	0	0	0	0	0	0	0	0	0	2	7	0	0	0	0	0	0	0	0	0	1	0	0	0	0	0	0	0	0	0	0	0	0	0	0	0	12	0	0	0	0	0
Paragominas	PF	UPA6_UT18_20_T8	UPA6_UT18	PF_UPA6_UT18	0-1000	9000	6	0	0	0	0	0	0	0	0	0	0	4	0	0	0	0	0	0	0	0	0	0	0	0	0	0	0	0	0	0	0	0	0	0	0	0	0	7	0	0	6	0	1
Paragominas	PF	UPA6_UT18_20_T9	UPA6_UT18	PF_UPA6_UT18	0-1000	1000	0	0	0	0	0	0	0	0	0	0	0	0	0	0	0	0	0	0	0	0	0	0	0	0	0	0	0	0	0	0	0	0	0	0	0	0	0	0	0	0	5	0	0
Paragominas	PF	UPA6_UT24_T1	UPA6_UT24	PF_UPA6_UT24	0-1000	4000	0	0	0	0	0	0	0	0	0	0	0	3	0	0	0	0	0	0	0	0	0	1	0	0	0	0	0	0	0	0	0	0	0	0	0	0	0	0	0	0	0	0	0
Paragominas	PF	UPA6_UT24_T10	UPA6_UT24	PF_UPA6_UT24	0-1000	7000	0	0	0	0	0	6	0	0	0	0	0	5	0	0	0	0	0	0	0	0	0	1	0	0	0	0	0	0	0	1	0	0	0	0	0	0	0	0	0	0	0	0	0
Paragominas	PF	UPA6_UT24_T12	UPA6_UT24	PF_UPA6_UT24	0-1000	1000	0	0	0	0	0	0	0	0	0	0	0	0	0	0	0	0	0	0	0	0	0	0	0	0	0	0	0	0	0	0	0	0	0	0	0	0	0	0	0	0	0	0	1
Paragominas	PF	UPA6_UT24_T2	UPA6_UT24	PF_UPA6_UT24	0-1000	2000	3	0	0	0	0	0	0	0	0	0	0	1	0	0	0	0	0	0	0	0	0	0	0	0	0	0	0	0	0	0	0	0	0	0	0	0	0	0	0	0	0	0	0
Paragominas	PF	UPA6_UT24_T3	UPA6_UT24	PF_UPA6_UT24	0-1000	5000	2	0	0	0	0	0	0	0	0	0	0	4	0	0	0	0	0	0	0	0	0	0	0	0	0	0	0	0	0	0	0	0	0	0	0	0	0	6	0	0	0	0	0
Paragominas	PF	UPA6_UT24_T4	UPA6_UT24	PF_UPA6_UT24	0-1000	5000	5	0	0	0	0	0	0	0	3	0	0	2	0	0	0	0	0	0	0	0	0	0	0	0	0	0	0	0	0	5	0	0	0	0	0	0	0	17	0	0	0	0	0
Paragominas	PF	UPA6_UT24_T5	UPA6_UT24	PF_UPA6_UT24	0-1000	2000	0	0	0	0	0	0	0	0	0	0	0	3	0	0	0	0	0	0	0	0	0	0	0	0	0	0	0	0	0	0	0	0	0	0	0	0	0	0	0	0	0	0	0
Paragominas	PF	UPA6_UT24_T6	UPA6_UT24	PF_UPA6_UT24	0-1000	3000	5	0	0	0	0	0	0	0	0	0	0	3	0	0	0	0	0	0	0	0	0	0	0	0	0	0	0	0	0	0	0	0	0	0	0	0	0	0	0	0	0	0	0
Paragominas	PF	UPA6_UT24_T7	UPA6_UT24	PF_UPA6_UT24	0-1000	2000	0	0	0	0	0	0	0	0	0	0	0	2	0	0	0	0	0	0	0	0	0	0	0	0	0	0	0	10	0	0	0	0	0	0	0	0	0	0	0	0	0	0	0
Paragominas	PF	UPA6_UT24_T8	UPA6_UT24	PF_UPA6_UT24	0-1000	4000	3	0	0	0	0	0	0	0	4	0	0	3	0	0	0	0	0	0	0	0	0	0	0	0	0	0	0	0	0	0	0	0	0	0	0	0	0	0	0	0	0	0	0
Paragominas	PF	UPA6_UT24_T9	UPA6_UT24	PF_UPA6_UT24	0-1000	3000	0	0	0	0	0	0	0	0	8	0	0	3	0	0	0	0	0	0	0	0	0	0	0	0	0	0	0	0	0	0	0	0	0	0	0	0	0	0	0	0	6	0	1
Paragominas	PF	UPA6_UT27_T1	UPA6_UT27	PF_UPA6_UT27	0-1000	2000	4	0	0	0	0	0	0	0	0	0	0	1	0	0	0	0	0	0	0	0	0	0	0	0	0	0	0	22	0	0	0	0	0	0	0	0	0	0	0	0	0	0	0
Paragominas	PF	UPA6_UT27_T10	UPA6_UT27	PF_UPA6_UT27	0-1000	3000	0	0	0	0	0	0	0	0	0	0	0	3	0	0	0	0	0	0	0	0	0	1	0	0	0	0	0	0	0	0	0	0	0	0	0	0	0	7	0	0	0	0	1
Paragominas	PF	UPA6_UT27_T2	UPA6_UT27	PF_UPA6_UT27	0-1000	2000	0	0	0	0	0	0	0	0	0	0	0	1	0	0	0	0	0	0	0	0	0	0	0	0	0	0	0	0	0	0	0	0	0	0	0	0	0	0	0	0	8	0	0
Paragominas	PF	UPA6_UT27_T3	UPA6_UT27	PF_UPA6_UT27	0-1000	2000	0	0	0	0	0	0	0	0	0	0	0	1	0	0	0	0	0	0	0	0	1	0	0	0	0	0	0	0	0	0	0	0	0	0	0	0	0	0	0	0	0	0	0
Paragominas	PF	UPA6_UT27_T4	UPA6_UT27	PF_UPA6_UT27	0-1000	5000	0	0	0	0	0	0	0	0	0	0	0	1	0	0	0	0	0	0	0	0	0	0	0	1	0	0	0	0	0	5	0	0	0	0	0	0	0	5	0	0	0	0	0
Paragominas	PF	UPA6_UT27_T5	UPA6_UT27	PF_UPA6_UT27	0-1000	1000	0	0	0	0	0	0	0	0	0	0	0	0	0	0	0	0	0	0	0	0	0	0	0	0	0	0	0	0	0	0	0	0	0	0	0	0	0	0	0	0	7	0	0
Paragominas	PF	UPA6_UT27_T6	UPA6_UT27	PF_UPA6_UT27	0-1000	3000	0	0	0	0	0	0	0	0	0	0	0	3	0	0	0	0	0	0	0	0	0	0	0	0	0	0	1	0	0	0	0	0	0	0	0	0	0	0	0	0	5	0	0
Paragominas	PF	UPA6_UT27_T7	UPA6_UT27	PF_UPA6_UT27	0-1000	4000	0	0	0	0	0	0	0	0	0	0	0	1	0	0	0	0	0	0	0	0	0	0	0	0	0	0	1	0	0	0	0	0	0	0	0	0	0	11	0	0	0	0	1
Paragominas	PF	UPA6_UT27_T8	UPA6_UT27	PF_UPA6_UT27	0-1000	2000	3	0	0	0	0	0	0	0	0	0	0	0	0	0	0	0	0	0	0	0	0	0	0	0	0	0	0	0	0	0	0	0	0	0	0	0	0	0	0	0	0	0	1
Paragominas	PF	UPA6_UT27_T9	UPA6_UT27	PF_UPA6_UT27	0-1000	2000	0	0	0	0	0	0	0	0	0	0	0	0	0	0	0	0	0	0	0	0	0	0	0	1	0	0	0	0	0	0	0	0	0	0	0	0	0	0	0	0	16	0	1
Paragominas	PF	UPA6_UT42_T1	UPA6_UT42	PF_UPA6_UT42	0-1000	2000	0	0	0	0	0	0	0	0	0	0	0	1	0	0	0	0	0	0	0	0	0	0	0	0	0	0	0	0	0	1	0	0	0	0	0	0	0	0	0	0	0	0	0
Paragominas	PF	UPA6_UT42_T10	UPA6_UT42	PF_UPA6_UT42	0-1000	1000	0	0	0	0	0	0	0	0	0	0	0	1	0	0	0	0	0	0	0	0	0	0	0	0	0	0	0	0	0	0	0	0	0	0	0	0	0	0	0	0	0	0	0
Paragominas	PF	UPA6_UT42_T2	UPA6_UT42	PF_UPA6_UT42	0-1000	3000	0	0	0	0	0	0	0	0	0	0	0	3	0	0	0	0	0	0	0	0	0	0	0	0	0	0	0	0	0	0	0	0	0	0	0	0	0	0	0	0	0	0	1
Paragominas	PF	UPA6_UT42_T3	UPA6_UT42	PF_UPA6_UT42	0-1000	2000	4	0	0	0	0	0	0	0	0	0	0	1	0	0	0	0	0	0	0	0	0	0	0	0	0	0	0	0	0	0	0	0	0	0	0	0	0	0	0	0	0	0	0
Paragominas	PF	UPA6_UT42_T5	UPA6_UT42	PF_UPA6_UT42	0-1000	5000	2	0	0	0	0	0	0	0	0	0	0	3	0	0	0	0	0	0	0	0	0	0	0	0	0	0	0	0	0	3	0	0	0	0	0	0	0	0	0	0	4	0	0
Paragominas	PF	UPA6_UT42_T6	UPA6_UT42	PF_UPA6_UT42	0-1000	4000	3	0	0	0	0	0	0	0	0	0	0	2	0	0	0	0	0	0	0	0	0	1	0	0	0	0	0	0	0	0	0	0	0	0	0	0	0	5	0	0	5	0	0
Paragominas	PF	UPA6_UT42_T7	UPA6_UT42	PF_UPA6_UT42	0-1000	5000	0	0	0	0	0	0	0	0	0	0	0	3	0	0	0	0	0	0	0	0	0	0	0	0	0	0	0	0	0	0	0	0	0	0	0	0	0	21	0	0	0	0	0
Paragominas	PF	UPA6_UT42_T9	UPA6_UT42	PF_UPA6_UT42	0-1000	2000	0	0	0	0	0	0	0	0	0	0	0	1	0	0	0	0	0	0	0	0	0	0	0	0	0	0	0	0	0	2	0	0	0	0	0	0	0	0	0	0	0	0	0
Paragominas	PF	UPA7_UT10_T1	UPA7_UT10	PF_UPA7_UT10	0-1000	3000	0	0	0	0	0	0	0	0	0	0	0	1	0	0	0	0	0	0	0	0	0	0	0	0	0	0	0	0	0	0	0	0	0	0	0	0	0	8	0	0	15	0	0
Paragominas	PF	UPA7_UT10_T10	UPA7_UT10	PF_UPA7_UT10	0-1000	2000	0	0	0	0	0	0	0	0	0	0	0	1	0	0	0	0	0	0	0	0	0	1	0	0	0	0	0	0	0	0	0	0	0	0	0	0	0	0	0	0	0	0	0
Paragominas	PF	UPA7_UT10_T3	UPA7_UT10	PF_UPA7_UT10	0-1000	2000	1	0	0	0	0	0	0	0	0	0	0	2	0	0	0	0	0	0	0	0	0	1	0	0	0	0	0	0	0	0	0	0	0	0	0	0	0	0	0	0	0	0	0
Paragominas	PF	UPA7_UT10_T4	UPA7_UT10	PF_UPA7_UT10	0-1000	3000	6	0	0	0	0	0	0	0	0	0	0	0	0	0	0	0	0	0	0	0	0	1	0	0	0	0	0	0	0	0	0	0	0	0	0	0	0	0	0	0	4	0	0
Paragominas	PF	UPA7_UT10_T5	UPA7_UT10	PF_UPA7_UT10	0-1000	4000	5	0	0	0	0	0	0	0	0	0	0	2	0	0	0	0	0	0	0	0	0	2	0	0	0	0	0	0	0	0	0	0	0	0	0	0	0	0	0	0	0	0	0
Paragominas	PF	UPA7_UT10_T6	UPA7_UT10	PF_UPA7_UT10	0-1000	2000	8	0	0	0	0	0	0	0	8	0	0	0	0	0	0	0	0	0	0	0	0	0	0	0	0	0	0	0	0	0	0	0	0	0	0	0	0	0	0	0	0	0	0
Paragominas	PF	UPA7_UT10_T7	UPA7_UT10	PF_UPA7_UT10	0-1000	3000	0	0	0	0	0	0	0	0	0	0	0	1	0	0	0	0	0	0	0	0	0	0	0	0	0	0	0	0	0	0	0	0	0	0	0	0	0	9	0	0	0	0	3
Paragominas	PF	UPA7_UT10_T8	UPA7_UT10	PF_UPA7_UT10	0-1000	6000	0	0	0	0	0	0	0	0	0	0	0	2	0	0	0	0	0	0	0	0	0	4	0	0	0	0	0	0	0	0	0	0	0	0	0	0	0	0	0	0	8	0	1
Paragominas	PF	UPA7_UT10_T9	UPA7_UT10	PF_UPA7_UT10	0-1000	3000	0	0	0	0	0	0	0	0	0	0	0	1	0	0	0	0	0	0	0	0	0	0	0	1	0	0	0	0	0	0	0	0	0	0	0	0	0	6	0	0	0	0	0
Paragominas	PF	UPA7_UT18_T1	UPA7_UT18	PF_UPA7_UT18	0-1000	2000	0	0	0	0	0	0	0	0	0	0	0	1	0	0	0	0	0	0	0	0	0	0	0	0	0	0	0	0	0	0	0	0	0	0	0	0	0	0	0	0	4	0	0
Paragominas	PF	UPA7_UT18_T10	UPA7_UT18	PF_UPA7_UT18	0-1000	2000	0	0	0	0	0	0	0	0	0	0	0	1	0	0	0	0	0	0	0	0	0	1	0	0	0	0	0	0	0	0	0	0	0	0	0	0	0	0	0	0	0	0	0
Paragominas	PF	UPA7_UT18_T2	UPA7_UT18	PF_UPA7_UT18	0-1000	4000	0	0	0	0	0	0	0	0	0	0	0	4	0	0	0	0	0	0	0	0	0	1	0	0	0	0	0	0	0	0	0	0	0	0	0	0	0	4	0	0	0	0	0
Paragominas	PF	UPA7_UT18_T3	UPA7_UT18	PF_UPA7_UT18	0-1000	2000	0	0	0	0	0	0	0	0	0	0	0	1	0	0	0	0	0	0	0	0	0	2	0	0	0	0	0	0	0	0	0	0	0	0	0	0	0	0	0	0	6	0	0
Paragominas	PF	UPA7_UT18_T4	UPA7_UT18	PF_UPA7_UT18	0-1000	1000	0	0	0	0	0	0	0	0	0	0	0	1	0	0	0	0	0	0	0	0	0	0	0	0	0	0	0	0	0	0	0	0	0	0	0	0	0	0	0	0	0	0	0
Paragominas	PF	UPA7_UT18_T5	UPA7_UT18	PF_UPA7_UT18	0-1000	2000	2	0	0	0	0	0	0	0	0	0	0	0	0	0	0	0	0	0	0	0	0	0	0	1	0	0	0	0	0	0	0	0	0	0	0	0	0	0	0	0	0	0	0
Paragominas	PF	UPA7_UT18_T6	UPA7_UT18	PF_UPA7_UT18	0-1000	4000	0	0	0	0	0	0	0	0	9	0	0	2	0	0	0	0	0	0	0	0	0	1	0	0	0	0	0	0	0	0	0	0	0	0	0	0	0	3	0	0	6	0	0
Paragominas	PF	UPA7_UT18_T7	UPA7_UT18	PF_UPA7_UT18	0-1000	5000	12	0	0	0	0	0	0	0	0	0	0	3	0	0	0	0	0	0	0	0	0	1	0	0	0	0	0	0	0	0	0	0	0	0	0	0	0	0	0	0	0	0	0
Paragominas	PF	UPA7_UT18_T8	UPA7_UT18	PF_UPA7_UT18	0-1000	2000	0	0	0	0	0	0	0	0	0	0	0	1	0	0	0	0	0	0	0	0	0	0	0	0	0	0	0	0	0	0	0	0	0	0	0	0	0	0	0	0	7	0	0
Paragominas	PF	UPA7_UT18_T9	UPA7_UT18	PF_UPA7_UT18	0-1000	1000	0	0	0	0	0	0	0	0	0	0	0	1	0	0	0	0	0	0	0	0	0	0	0	0	0	0	0	0	0	0	0	0	0	0	0	0	0	0	0	0	0	0	0
Paragominas	PF	UPA7_UT2_T1	UPA7_UT2	PF_UPA7_UT2	0-1000	6000	5	0	0	0	0	0	0	0	0	0	0	2	0	0	0	0	0	0	0	0	0	1	0	0	0	0	0	0	0	0	0	0	0	0	0	0	0	25	0	0	0	0	2
Paragominas	PF	UPA7_UT2_T10	UPA7_UT2	PF_UPA7_UT2	0-1000	3000	12	0	0	0	0	0	0	0	0	0	0	2	0	0	0	0	0	0	0	0	0	0	0	0	0	0	0	0	0	0	0	0	0	0	0	0	0	0	0	0	0	0	0
Paragominas	PF	UPA7_UT2_T2	UPA7_UT2	PF_UPA7_UT2	0-1000	5000	0	0	0	0	0	0	0	0	0	0	0	1	0	0	0	0	0	0	0	0	0	0	0	0	0	0	0	0	0	0	0	0	0	0	0	0	0	19	0	0	5	0	0
Paragominas	PF	UPA7_UT2_T3	UPA7_UT2	PF_UPA7_UT2	0-1000	4000	4	0	0	0	0	0	0	0	0	0	0	1	0	0	0	0	0	0	0	0	0	2	0	0	0	0	0	0	0	0	0	0	0	0	0	0	0	0	0	0	3	0	0
Paragominas	PF	UPA7_UT2_T4	UPA7_UT2	PF_UPA7_UT2	0-1000	4000	0	0	0	0	0	0	0	0	0	0	0	0	0	0	0	0	0	0	0	0	0	2	0	0	0	0	0	0	0	0	0	0	0	0	0	0	0	6	0	0	1	0	0
Paragominas	PF	UPA7_UT2_T5	UPA7_UT2	PF_UPA7_UT2	0-1000	4000	0	0	0	0	0	0	0	0	0	0	0	3	0	0	0	0	0	0	0	0	0	1	0	0	0	0	0	0	0	0	0	0	0	0	0	0	0	8	0	0	3	0	0
Paragominas	PF	UPA7_UT2_T6	UPA7_UT2	PF_UPA7_UT2	0-1000	5000	0	0	0	0	0	0	0	0	0	0	0	3	0	0	0	0	0	0	0	0	0	0	0	0	0	0	0	6	0	0	0	0	0	0	0	0	0	9	0	0	5	0	0
Paragominas	PF	UPA7_UT2_T7	UPA7_UT2	PF_UPA7_UT2	0-1000	5000	5	0	0	0	0	0	0	0	0	0	0	3	0	0	0	0	0	0	0	0	0	1	0	0	0	0	0	0	0	0	0	0	0	0	0	0	0	9	0	0	17	0	0
Paragominas	PF	UPA7_UT2_T8	UPA7_UT2	PF_UPA7_UT2	0-1000	4000	0	0	0	0	0	0	0	0	0	0	0	1	0	0	0	0	0	0	0	0	0	3	0	1	0	0	0	6	0	0	0	0	0	0	0	0	0	1	0	0	0	0	0
Paragominas	PF	UPA7_UT2_T9	UPA7_UT2	PF_UPA7_UT2	0-1000	7000	1	0	0	0	0	0	0	0	0	0	0	6	0	0	0	0	0	0	0	0	0	0	0	0	0	0	0	15	0	0	0	0	0	0	0	0	0	8	0	0	0	0	0
Paragominas	PF	UPA7_UT70_T10	UPA7_UT70	PF_UPA7_UT70	0-1000	5000	4	0	0	0	0	0	0	0	0	0	1	3	0	0	0	0	0	0	0	0	0	0	0	0	0	0	0	0	0	0	0	0	0	0	0	0	0	10	0	0	0	0	0
Paragominas	PF	UPA7_UT70_T18	UPA7_UT70	PF_UPA7_UT70	0-1000	1000	0	0	0	0	0	0	0	0	0	0	0	0	0	0	0	0	0	0	0	0	0	0	0	0	0	0	0	0	0	0	0	0	0	0	0	0	0	0	0	0	12	0	0
Paragominas	PF	UPA7_UT70_T2	UPA7_UT70	PF_UPA7_UT70	0-1000	3000	5	0	0	0	0	0	0	0	0	0	0	1	0	0	0	0	0	0	0	0	0	0	0	0	0	0	0	0	0	0	0	0	0	0	0	0	0	0	0	0	8	0	0
Paragominas	PF	UPA7_UT70_T20	UPA7_UT70	PF_UPA7_UT70	0-1000	1000	6	0	0	0	0	0	0	0	0	0	0	0	0	0	0	0	0	0	0	0	0	0	0	0	0	0	0	0	0	0	0	0	0	0	0	0	0	0	0	0	0	0	0
Paragominas	PF	UPA7_UT70_T3	UPA7_UT70	PF_UPA7_UT70	0-1000	1000	8	0	0	0	0	0	0	0	0	0	0	0	0	0	0	0	0	0	0	0	0	0	0	0	0	0	0	0	0	0	0	0	0	0	0	0	0	0	0	0	0	0	0
Paragominas	PF	UPA7_UT70_T4	UPA7_UT70	PF_UPA7_UT70	0-1000	1000	0	0	0	0	0	0	0	0	4	0	0	0	0	0	0	0	0	0	0	0	0	0	0	0	0	0	0	0	0	0	0	0	0	0	0	0	0	0	0	0	0	0	0
Paragominas	PF	UPA7_UT70_T5	UPA7_UT70	PF_UPA7_UT70	0-1000	2000	0	0	0	0	0	0	0	0	0	0	0	2	0	0	0	0	0	0	0	0	0	0	0	0	0	0	0	0	0	0	0	0	0	0	0	0	0	0	0	0	0	0	0
Paragominas	PF	UPA7_UT70_T6	UPA7_UT70	PF_UPA7_UT70	0-1000	1000	0	0	0	0	0	0	0	0	0	0	0	0	0	0	0	0	0	0	0	0	0	0	0	0	0	0	0	0	0	0	0	0	0	0	0	0	0	0	0	0	10	0	0
Paragominas	PF	UPA7_UT70_T7	UPA7_UT70	PF_UPA7_UT70	0-1000	1000	0	0	0	0	0	0	0	0	0	0	0	0	0	0	0	0	0	0	0	0	0	0	0	0	0	0	0	0	0	0	0	0	0	0	0	0	0	1	0	0	0	0	0
Paragominas	PF	UPA7_UT70_T8	UPA7_UT70	PF_UPA7_UT70	0-1000	1000	0	0	0	0	0	0	0	0	0	0	0	1	0	0	0	0	0	0	0	0	0	0	0	0	0	0	0	0	0	0	0	0	0	0	0	0	0	0	0	0	0	0	0
Paragominas	PF	UPA7_UT70_T9	UPA7_UT70	PF_UPA7_UT70	0-1000	2000	6	0	0	0	0	0	0	0	0	0	0	0	0	0	0	0	0	0	0	0	0	1	0	0	0	0	0	0	0	0	0	0	0	0	0	0	0	0	0	0	0	0	0
Paragominas	PF	UPA8_UT14_T1	UPA8_UT14	PF_UPA8_UT14	0-1000	4000	0	0	0	0	0	0	0	0	0	0	0	2	0	0	0	0	0	0	0	0	0	0	0	0	0	0	0	2	0	0	0	0	0	0	0	0	0	2	0	0	10	0	2
Paragominas	PF	UPA8_UT14_T10	UPA8_UT14	PF_UPA8_UT14	0-1000	3000	0	0	0	0	0	0	0	0	0	0	0	4	0	0	0	0	0	0	0	0	0	0	0	0	0	0	0	0	0	0	0	0	0	0	0	0	0	0	0	0	11	0	0
Paragominas	PF	UPA8_UT14_T2	UPA8_UT14	PF_UPA8_UT14	0-1000	3000	0	0	0	0	0	0	0	0	0	0	0	1	0	0	0	0	0	0	0	0	0	0	0	0	0	0	0	0	0	0	0	0	0	0	0	0	0	0	0	0	10	0	2
Paragominas	PF	UPA8_UT14_T3	UPA8_UT14	PF_UPA8_UT14	0-1000	1000	0	0	0	0	0	0	0	0	0	0	0	0	0	0	0	0	0	0	0	0	0	0	0	0	0	0	0	0	0	0	0	0	0	0	0	0	0	0	0	0	8	0	0
Paragominas	PF	UPA8_UT14_T4	UPA8_UT14	PF_UPA8_UT14	0-1000	5000	5	0	0	0	0	0	0	0	0	0	0	1	0	0	0	0	0	0	0	0	0	0	0	0	0	0	0	12	0	0	0	0	0	0	0	0	0	5	0	0	10	0	0
Paragominas	PF	UPA8_UT14_T5	UPA8_UT14	PF_UPA8_UT14	0-1000	4000	0	0	0	0	0	6	0	0	0	0	0	0	0	0	0	0	0	0	0	0	0	0	0	0	0	0	0	0	0	0	0	0	0	0	0	0	0	5	0	0	8	0	0
Paragominas	PF	UPA8_UT14_T6	UPA8_UT14	PF_UPA8_UT14	0-1000	4000	5	0	0	0	0	0	0	0	0	0	0	2	0	0	0	0	0	0	0	0	0	0	0	0	0	0	0	0	0	0	0	0	0	0	0	0	0	0	0	0	7	0	1
Paragominas	PF	UPA8_UT14_T7	UPA8_UT14	PF_UPA8_UT14	0-1000	3000	0	0	0	0	0	0	0	0	0	0	0	2	0	0	0	0	0	0	0	0	0	0	0	1	0	0	0	0	0	0	0	0	0	0	0	0	0	0	0	0	6	0	0
Paragominas	PF	UPA8_UT14_T8	UPA8_UT14	PF_UPA8_UT14	0-1000	4000	11	0	0	0	0	0	0	0	0	0	0	0	0	0	0	0	0	0	0	0	0	0	0	0	0	0	0	0	0	0	0	0	0	0	0	0	0	0	5	0	0	0	1
Paragominas	PF	UPA8_UT14_T9	UPA8_UT14	PF_UPA8_UT14	0-1000	4000	0	0	0	0	0	0	0	0	0	0	0	2	0	0	0	0	0	0	0	0	0	1	0	0	0	0	0	0	0	0	0	0	0	0	0	0	0	5	0	0	0	0	0
Paragominas	PF	UPA8_UT28_T1	UPA8_UT28	PF_UPA8_UT28	0-1000	4000	0	0	0	0	0	0	0	0	0	0	0	1	0	0	0	0	0	0	0	0	0	0	0	0	0	0	0	0	0	0	0	0	0	0	0	0	0	8	0	0	0	0	1
Paragominas	PF	UPA8_UT28_T10	UPA8_UT28	PF_UPA8_UT28	0-1000	4000	2	0	0	0	0	0	0	0	0	0	0	2	0	0	0	0	0	0	0	0	0	1	0	0	0	0	0	0	0	0	0	0	0	0	0	0	0	0	4	0	0	0	0
Paragominas	PF	UPA8_UT28_T2	UPA8_UT28	PF_UPA8_UT28	0-1000	6000	14	0	0	0	0	0	0	0	0	0	0	4	0	0	0	0	0	0	0	0	0	2	0	0	0	0	0	0	0	0	0	0	0	0	0	0	0	0	0	0	23	0	0
Paragominas	PF	UPA8_UT28_T3	UPA8_UT28	PF_UPA8_UT28	0-1000	5000	10	0	0	0	0	0	0	0	3	0	0	0	0	0	0	0	0	0	0	0	0	0	0	0	0	0	0	0	0	0	0	0	0	0	0	0	0	0	0	0	28	0	0
Paragominas	PF	UPA8_UT28_T4	UPA8_UT28	PF_UPA8_UT28	0-1000	3000	0	0	0	0	0	0	0	0	0	0	0	1	0	0	0	0	0	0	0	0	0	1	0	0	0	0	0	0	0	0	0	0	0	0	0	0	0	0	0	0	12	0	3
Paragominas	PF	UPA8_UT28_T5	UPA8_UT28	PF_UPA8_UT28	0-1000	4000	0	0	0	0	0	10	0	0	3	0	0	1	0	0	0	0	0	0	0	0	0	0	0	1	0	0	0	0	0	0	0	0	0	0	0	0	0	0	0	0	5	0	1
Paragominas	PF	UPA8_UT28_T6	UPA8_UT28	PF_UPA8_UT28	0-1000	4000	14	0	0	0	0	0	0	0	0	0	0	1	0	0	0	0	0	0	0	0	0	1	0	0	0	0	0	0	0	0	0	0	0	0	0	0	0	0	0	0	8	0	0
Paragominas	PF	UPA8_UT28_T7	UPA8_UT28	PF_UPA8_UT28	0-1000	4000	5	0	0	0	0	0	0	0	0	0	0	0	0	0	0	0	0	0	0	0	0	0	0	0	0	0	0	0	0	0	0	0	0	0	0	0	0	0	0	0	14	0	0
Paragominas	PF	UPA8_UT28_T8	UPA8_UT28	PF_UPA8_UT28	0-1000	2000	0	0	0	0	0	0	0	0	0	0	0	2	0	0	0	0	0	0	0	0	0	0	0	0	0	0	0	0	0	0	0	0	0	0	0	0	0	0	0	0	0	0	0
Paragominas	PF	UPA8_UT28_T9	UPA8_UT28	PF_UPA8_UT28	0-1000	3000	4	0	0	0	0	0	0	0	0	0	0	0	0	0	0	0	0	0	0	0	0	1	0	0	0	0	0	0	0	0	0	0	0	0	0	0	0	0	0	0	10	0	1
Paragominas	PF	UPA8_UT3_T1	UPA8_UT3	PF_UPA8_UT3	0-1000	5000	4	0	0	0	0	0	0	0	0	0	0	0	0	0	0	0	0	0	0	0	0	1	0	0	0	0	0	0	0	0	0	0	0	0	0	0	0	5	0	0	10	0	1
Paragominas	PF	UPA8_UT3_T10	UPA8_UT3	PF_UPA8_UT3	0-1000	5000	0	0	0	0	0	0	0	0	0	0	0	1	0	0	0	0	0	0	0	0	0	0	0	0	0	0	0	0	0	0	0	0	0	0	0	0	0	18	0	0	8	0	1
Paragominas	PF	UPA8_UT3_T2	UPA8_UT3	PF_UPA8_UT3	0-1000	4000	0	0	0	0	0	0	0	0	6	0	0	2	0	0	0	0	0	0	0	0	0	0	0	0	0	0	0	0	0	0	0	0	0	0	0	0	0	0	0	0	0	0	2
Paragominas	PF	UPA8_UT3_T3	UPA8_UT3	PF_UPA8_UT3	0-1000	4000	3	0	0	0	0	0	0	0	0	0	0	1	0	0	0	0	0	0	0	0	0	0	0	0	0	0	0	0	0	0	0	0	0	0	0	0	0	0	0	0	14	0	0
Paragominas	PF	UPA8_UT3_T4	UPA8_UT3	PF_UPA8_UT3	0-1000	3000	0	0	0	0	0	0	0	0	0	0	0	1	0	0	0	0	0	0	0	0	0	0	0	0	0	0	0	0	0	0	0	0	0	0	0	0	0	0	0	0	8	0	1
Paragominas	PF	UPA8_UT3_T5	UPA8_UT3	PF_UPA8_UT3	0-1000	5000	16	0	0	0	0	0	0	0	0	0	0	0	0	0	0	0	0	0	0	0	0	1	0	0	0	0	0	0	0	0	0	0	0	0	0	0	0	14	0	0	0	0	0
Paragominas	PF	UPA8_UT3_T6	UPA8_UT3	PF_UPA8_UT3	0-1000	4000	4	0	0	0	0	0	0	0	2	0	0	0	0	0	0	0	0	0	0	0	0	0	0	0	0	0	0	9	0	0	0	0	0	0	0	0	0	5	0	0	0	0	1
Paragominas	PF	UPA8_UT3_T7	UPA8_UT3	PF_UPA8_UT3	0-1000	2000	0	0	0	0	0	0	0	0	0	0	0	1	0	0	0	0	0	0	0	0	0	1	0	0	0	0	0	0	0	0	0	0	0	0	0	0	0	0	0	0	0	0	1
Paragominas	PF	UPA8_UT3_T8	UPA8_UT3	PF_UPA8_UT3	0-1000	4000	6	0	0	0	0	0	0	0	0	0	0	2	0	0	0	0	0	0	0	0	0	0	0	0	0	0	0	0	0	0	0	0	0	0	0	0	0	0	0	0	8	0	0
Paragominas	PF	UPA8_UT3_T9	UPA8_UT3	PF_UPA8_UT3	0-1000	3000	0	0	0	0	0	10	0	0	0	0	0	3	0	0	0	0	0	0	0	0	0	0	0	0	0	0	0	0	0	0	0	0	0	0	0	0	0	0	0	0	0	0	0
Paragominas	PF	UPA8_UT9_T1	UPA8_UT9	PF_UPA8_UT9	0-1000	3000	11	0	0	0	0	0	0	0	0	0	0	1	0	0	0	0	0	0	0	0	0	0	0	0	0	0	0	0	0	0	0	0	0	0	0	0	0	0	0	0	0	0	0
Paragominas	PF	UPA8_UT9_T10	UPA8_UT9	PF_UPA8_UT9	0-1000	3000	0	0	0	0	0	0	0	0	0	0	0	2	0	0	0	0	0	0	0	0	0	0	0	0	0	0	0	0	0	0	0	0	0	0	0	0	0	6	0	0	14	0	0
Paragominas	PF	UPA8_UT9_T2	UPA8_UT9	PF_UPA8_UT9	0-1000	1000	0	0	0	0	0	0	0	0	0	0	0	1	0	0	0	0	0	0	0	0	0	1	0	0	0	0	0	0	0	0	0	0	0	0	0	0	0	0	0	0	16	0	1
Paragominas	PF	UPA8_UT9_T3	UPA8_UT9	PF_UPA8_UT9	0-1000	3000	0	0	0	0	0	0	0	0	0	0	0	3	0	0	0	0	0	0	0	0	0	0	0	0	0	0	0	12	0	0	0	0	0	0	0	0	0	6	0	0	0	0	1
Paragominas	PF	UPA8_UT9_T4	UPA8_UT9	PF_UPA8_UT9	0-1000	4000	0	0	0	0	0	0	0	0	0	0	0	0	0	0	0	0	0	0	0	0	0	0	0	0	0	0	0	0	0	0	0	0	0	0	0	0	0	4	0	0	12	0	1
Paragominas	PF	UPA8_UT9_T5	UPA8_UT9	PF_UPA8_UT9	0-1000	4000	6	0	0	0	0	0	0	0	0	0	0	3	0	0	0	0	0	0	0	0	0	0	0	0	0	0	0	0	0	0	0	0	0	0	0	0	0	0	0	0	15	0	0
Paragominas	PF	UPA8_UT9_T6	UPA8_UT9	PF_UPA8_UT9	0-1000	3000	0	0	0	0	0	0	0	0	0	0	0	1	0	0	0	0	0	0	0	0	0	1	0	0	0	0	0	0	0	0	0	0	0	0	0	0	0	3	0	0	0	0	1
Paragominas	PF	UPA8_UT9_T7	UPA8_UT9	PF_UPA8_UT9	0-1000	4000	4	0	0	0	0	0	0	0	0	0	0	1	0	0	0	0	0	0	0	0	0	1	0	0	0	0	0	0	0	0	0	0	0	0	0	0	0	4	0	0	0	0	0
Paragominas	PF	UPA8_UT9_T8	UPA8_UT9	PF_UPA8_UT9	0-1000	4000	0	0	0	0	0	0	0	0	0	0	0	2	0	0	0	0	0	0	0	0	0	1	0	0	0	0	0	0	0	0	0	0	0	0	0	0	0	0	0	0	0	0	1
Paragominas	PF	UPA8_UT9_T9	UPA8_UT9	PF_UPA8_UT9	0-1000	2000	0	0	0	0	0	0	0	0	0	0	0	0	0	0	0	0	0	0	0	0	0	0	0	0	0	0	0	0	0	0	0	0	0	0	0	0	0	2	0	0	10	0	0
Paragominas	PF	UPA9_UT2_T1	UPA9_UT2	PF_UPA9_UT2	0-1000	3000	0	0	0	0	0	0	0	0	0	0	0	2	0	0	0	0	0	0	0	0	0	1	0	0	0	0	0	0	0	0	0	0	0	0	0	0	0	8	0	0	0	0	0
Paragominas	PF	UPA9_UT2_T10	UPA9_UT2	PF_UPA9_UT2	0-1000	3000	0	0	0	0	0	0	0	0	10	0	0	3	0	0	0	0	0	0	0	0	0	0	0	0	0	0	0	0	0	0	0	0	0	0	0	0	0	8	0	0	0	0	0
Paragominas	PF	UPA9_UT2_T2	UPA9_UT2	PF_UPA9_UT2	0-1000	5000	0	0	0	0	0	0	0	0	0	0	0	4	0	0	0	0	1	0	0	0	0	1	0	1	0	0	0	0	0	0	0	0	0	0	0	0	0	8	0	0	0	0	0
Paragominas	PF	UPA9_UT2_T3	UPA9_UT2	PF_UPA9_UT2	0-1000	2000	0	0	0	0	0	0	0	0	0	0	0	2	0	0	0	0	0	0	0	0	0	0	0	0	0	0	0	0	0	0	0	0	0	0	0	0	0	0	0	0	0	0	0
Paragominas	PF	UPA9_UT2_T4	UPA9_UT2	PF_UPA9_UT2	0-1000	1000	0	0	0	0	0	0	0	0	0	0	0	0	0	0	0	0	0	0	0	0	0	0	0	0	0	0	0	0	1	0	0	0	0	0	0	0	0	0	0	0	0	0	0
Paragominas	PF	UPA9_UT2_T5	UPA9_UT2	PF_UPA9_UT2	0-1000	2000	0	0	0	0	0	0	0	0	0	0	0	1	0	0	0	0	0	0	0	0	0	0	0	0	0	0	0	0	0	0	0	0	0	0	0	0	0	0	0	0	0	0	1
Paragominas	PF	UPA9_UT2_T6	UPA9_UT2	PF_UPA9_UT2	0-1000	1000	8	0	0	0	0	0	0	0	0	0	0	0	0	0	0	0	0	0	0	0	0	0	0	0	0	0	0	0	0	0	0	0	0	0	0	0	0	0	0	0	0	0	0
Paragominas	PF	UPA9_UT2_T7	UPA9_UT2	PF_UPA9_UT2	0-1000	1000	0	0	0	0	0	0	0	0	0	0	0	1	0	0	0	0	0	0	0	0	0	0	0	0	0	0	0	0	0	0	0	0	0	0	0	0	0	0	0	0	0	0	0
Paragominas	PF	UPA9_UT2_T8	UPA9_UT2	PF_UPA9_UT2	0-1000	2000	0	0	0	0	0	0	0	0	0	0	0	3	0	0	0	0	0	0	0	0	0	0	0	0	0	0	0	0	0	0	0	0	0	0	0	0	0	0	0	0	0	0	0
Paragominas	PF	UPA9_UT2_T9	UPA9_UT2	PF_UPA9_UT2	0-1000	1000	0	0	0	0	0	0	0	0	0	0	0	1	0	0	0	0	0	0	0	0	0	0	0	0	0	0	0	0	0	0	0	0	0	0	0	0	0	0	0	0	0	0	0
Paragominas	PF	UPA9_UT70_T1	UPA9_UT70	PF_UPA9_UT70	0-1000	3000	0	0	0	0	0	0	0	0	0	0	0	4	0	0	0	0	0	0	0	0	0	0	0	0	0	0	0	0	0	0	0	0	0	0	0	0	0	0	0	0	0	0	0
Paragominas	PF	UPA9_UT70_T10	UPA9_UT70	PF_UPA9_UT70	0-1000	2000	5	0	0	0	0	0	0	0	0	0	0	0	0	0	0	0	0	0	0	0	0	0	0	0	0	0	0	0	0	0	0	0	0	0	0	0	0	10	0	0	0	0	1
Paragominas	PF	UPA9_UT70_T12	UPA9_UT70	PF_UPA9_UT70	0-1000	1000	5	0	0	0	0	0	0	0	0	0	0	0	0	0	0	0	0	0	0	0	0	0	0	0	0	0	0	0	0	0	0	0	0	0	0	0	0	0	0	0	0	0	0
Paragominas	PF	UPA9_UT70_T2	UPA9_UT70	PF_UPA9_UT70	0-1000	4000	0	0	0	0	0	0	0	0	0	0	0	5	0	0	0	0	0	0	0	0	0	2	0	1	0	0	0	0	0	0	0	0	0	0	0	0	0	0	0	0	0	0	0
Paragominas	PF	UPA9_UT70_T3	UPA9_UT70	PF_UPA9_UT70	0-1000	3000	0	0	0	0	0	0	0	0	0	0	0	3	0	0	0	0	0	0	0	0	0	0	0	0	0	0	0	12	0	0	0	0	0	0	0	0	0	0	0	0	0	0	0
Paragominas	PF	UPA9_UT70_T4	UPA9_UT70	PF_UPA9_UT70	0-1000	5000	0	0	0	0	0	8	0	0	0	0	0	1	0	0	0	0	0	0	0	0	0	1	0	0	0	0	0	0	0	0	0	0	0	0	0	0	0	0	0	0	8	0	1
Paragominas	PF	UPA9_UT70_T5	UPA9_UT70	PF_UPA9_UT70	0-1000	2000	0	0	0	0	0	0	0	0	0	0	0	4	0	0	0	0	0	0	0	0	0	0	0	0	0	0	0	0	0	0	0	0	0	0	0	0	0	0	0	0	0	0	0
Paragominas	PF	UPA9_UT70_T6	UPA9_UT70	PF_UPA9_UT70	0-1000	3000	0	0	0	0	0	0	0	0	0	0	0	2	0	0	0	0	0	0	0	0	0	1	0	0	0	0	0	0	0	0	0	0	0	0	0	0	0	0	0	0	0	0	0
Paragominas	PF	UPA9_UT70_T8	UPA9_UT70	PF_UPA9_UT70	0-1000	3000	0	0	0	0	0	0	0	0	0	0	0	2	0	0	0	0	0	0	0	0	0	0	0	0	0	0	0	0	0	0	0	0	0	0	0	0	0	0	0	0	0	0	1
Paragominas	PF	UPA9_UT70_T9	UPA9_UT70	PF_UPA9_UT70	0-1000	4000	0	0	0	0	0	0	0	0	20	0	0	4	0	0	0	0	0	0	0	0	0	0	0	1	0	0	0	0	0	0	0	0	0	0	0	0	0	0	0	0	0	0	0
Paragominas	PF	UPA9_UT9_T1	UPA9_UT9	PF_UPA9_UT9	0-1000	1000	0	0	0	0	0	0	0	0	0	0	0	1	0	0	0	0	0	0	0	0	0	0	0	0	0	0	0	0	0	0	0	0	0	0	0	0	0	0	0	0	0	0	0
Paragominas	PF	UPA9_UT9_T10	UPA9_UT9	PF_UPA9_UT9	0-1000	6000	0	0	0	0	0	0	0	0	5	0	0	13	0	0	0	0	0	0	0	0	0	1	0	0	0	0	0	0	0	0	0	0	0	0	0	0	0	0	0	0	0	0	0
Paragominas	PF	UPA9_UT9_T2	UPA9_UT9	PF_UPA9_UT9	0-1000	4000	0	0	0	0	0	0	0	0	0	0	0	5	0	0	0	0	0	0	0	0	0	1	0	0	0	0	0	0	0	0	0	0	0	0	0	0	0	0	0	0	0	0	0
Paragominas	PF	UPA9_UT9_T3	UPA9_UT9	PF_UPA9_UT9	0-1000	3000	9	0	0	0	0	0	0	0	0	0	0	2	0	0	0	0	0	0	0	0	0	0	0	0	0	0	0	0	0	0	0	0	0	0	0	0	0	0	0	0	0	0	0
Paragominas	PF	UPA9_UT9_T4	UPA9_UT9	PF_UPA9_UT9	0-1000	3000	0	0	0	0	0	0	0	0	0	0	0	3	0	0	0	0	0	0	0	0	0	0	0	0	0	0	0	0	0	0	0	0	0	0	0	0	0	0	0	0	0	0	0
Paragominas	PF	UPA9_UT9_T5	UPA9_UT9	PF_UPA9_UT9	0-1000	2000	7	0	0	0	0	0	0	0	0	0	0	1	0	0	0	0	0	0	0	0	0	1	0	0	0	0	0	0	0	0	0	0	0	0	0	0	0	0	0	0	0	0	0
Paragominas	PF	UPA9_UT9_T6	UPA9_UT9	PF_UPA9_UT9	0-1000	2000	0	0	0	0	0	0	0	0	0	0	0	1	0	0	0	0	0	0	0	0	0	0	0	0	0	0	0	0	0	0	0	0	0	0	0	0	0	0	0	0	0	0	1
Paragominas	PF	UPA9_UT9_T7	UPA9_UT9	PF_UPA9_UT9	0-1000	4000	0	0	0	0	0	0	0	0	0	0	0	4	0	0	0	0	0	0	0	0	0	0	0	0	0	0	0	5	0	0	0	0	0	0	0	0	0	8	0	0	0	0	1
Paragominas	PF	UPA9_UT9_T8	UPA9_UT9	PF_UPA9_UT9	0-1000	3000	0	0	0	0	0	0	0	0	5	0	0	1	0	0	0	0	0	0	0	0	0	0	0	0	0	0	0	0	0	0	0	0	0	0	0	0	0	6	0	0	8	0	0
Paragominas	PF	UPA9_UT9_T9	UPA9_UT9	PF_UPA9_UT9	0-1000	5000	0	0	0	0	0	0	0	0	0	0	0	5	0	0	0	0	0	0	0	0	0	0	0	0	0	0	0	5	0	0	0	0	0	0	0	0	0	8	0	0	0	0	0
Porto_Grande	EP	ON2a	ON2a	EP_ON2a	0-600	10800	0	0	0	0	0	0	0	1	0	0	0	0	0	0	0	0	0	0	0	0	0	1	0	0	0	0	0	0	0	0	0	0	0	0	0	0	0	0	0	0	0	0	0
Porto_Grande	EP	ON2a	ON2a	EP_ON2a	601-1200	10800	0	0	0	0	0	0	0	0	0	0	0	0	0	0	0	0	0	0	0	0	0	0	0	0	0	0	0	0	0	0	0	0	0	0	0	0	0	0	0	0	0	0	0
Porto_Grande	EP	ON3a	ON3a	EP_ON3a	0-600	14400	0	0	0	0	0	0	0	2	0	0	0	0	0	0	0	0	0	1	0	0	0	0	0	0	0	0	0	0	0	0	0	0	0	0	0	0	0	0	0	0	0	0	0
Porto_Grande	EP	ON3a	ON3a	EP_ON3a	601-1200	14400	0	0	0	0	0	0	0	0	0	0	0	0	0	0	0	0	0	0	0	0	0	3	0	0	0	0	0	0	0	0	0	0	0	0	0	0	0	0	0	0	0	0	0
Porto_Grande	EP	PD3a	PD3a	EP_PD3a	0-600	6000	0	0	0	0	0	0	0	0	0	0	0	0	0	0	1	0	0	1	0	0	0	0	0	1	0	0	0	0	0	0	0	0	0	0	0	0	0	0	0	0	0	0	0
Porto_Grande	EP	PD3a	PD3a	EP_PD3a	601-1200	6000	0	0	0	0	0	0	0	0	0	0	0	0	0	0	0	0	0	0	0	0	0	0	0	0	0	0	0	0	0	0	0	0	0	0	0	0	0	0	0	0	0	0	0
Porto_Grande	EP	PD4a	PD4a	EP_PD4a	0-600	8400	0	0	0	0	0	0	0	0	0	0	0	1	0	0	1	0	0	0	0	0	0	3	0	1	0	0	0	0	0	0	0	0	0	0	0	0	0	0	0	0	0	0	0
Porto_Grande	EP	PD4a	PD4a	EP_PD4a	600-1200	8400	0	0	0	0	0	0	0	0	0	0	0	0	0	0	0	0	0	0	0	0	0	1	0	0	0	0	0	0	0	0	0	0	0	0	0	0	0	0	0	0	0	0	0
Porto_Grande	PF	ON2b	ON2b	PF_ON2b	0-600	13200	0	0	0	0	0	0	0	1	0	0	0	1	0	0	0	1	0	0	0	0	0	3	0	0	0	0	0	0	0	0	0	0	0	0	0	0	2	0	0	0	0	6	0
Porto_Grande	PF	ON2b	ON2b	PF_ON2b	601-1200	13200	0	0	0	0	0	0	0	0	0	0	0	0	0	0	0	0	0	0	0	0	0	0	0	0	0	0	0	0	0	0	0	0	0	0	0	0	0	0	0	0	0	0	0
Porto_Grande	PF	PD3b	PD3b	PF_PD3b	0-600	16800	0	1	0	0	0	0	1	0	0	0	0	6	0	0	0	0	0	3	0	0	0	1	0	1	0	0	0	0	0	0	0	0	0	0	0	0	0	1	0	0	0	0	0
Porto_Grande	PF	PD3b	PD3b	PF_PD3b	601-1200	16800	0	0	0	0	0	0	0	0	0	0	0	0	0	0	0	0	0	0	0	0	0	0	0	0	0	0	0	0	0	0	0	0	0	0	0	0	0	0	0	0	0	3	0
Tartarugalzinho	PF	Aporema_2	Aporema_2	PF_Aporema_2	0-600	12000	0	0	0	0	0	0	0	1	0	0	0	0	0	0	0	0	0	1	0	0	0	0	0	1	0	0	0	0	0	0	0	0	0	0	0	0	0	0	0	0	0	2	0
Tartarugalzinho	PF	Aporema_2	Aporema_2	PF_Aporema_2	601-1200	12000	0	0	0	0	0	0	0	2	0	0	0	1	0	0	0	0	0	0	0	0	0	0	0	0	0	0	0	0	0	0	0	0	0	0	0	0	0	0	0	0	0	3	0
Tartarugalzinho	PF	Ariramba_2	Ariramba_2	PF_Ariramba_2	0-600	3000	0	0	0	0	0	0	0	0	0	0	0	0	0	0	0	0	0	0	0	0	0	0	0	1	0	0	0	0	0	0	0	0	0	0	0	0	0	0	0	0	0	3	0
Tartarugalzinho	PF	Ariramba_2	Ariramba_2	PF_Ariramba_2	601-1200	3000	0	0	0	0	0	0	0	0	0	0	0	0	0	0	0	0	0	0	0	0	0	0	0	0	0	0	0	0	0	0	0	0	0	0	0	0	0	0	0	0	0	0	0
Tartarugalzinho	PF	EN2	EN2	PF_EN2	0-600	7200	0	0	0	0	0	0	0	1	0	0	0	0	0	0	0	0	0	0	0	0	0	0	0	0	0	0	0	0	0	0	0	0	0	0	0	0	0	0	0	0	0	1	0
Tartarugalzinho	PF	EN2	EN2	PF_EN2	601-1200	7200	0	0	0	0	0	0	0	0	0	0	0	0	0	0	0	0	0	0	0	0	0	2	0	0	0	0	0	0	0	0	0	0	0	0	0	0	0	0	0	0	0	2	0
Tartarugalzinho	PF	Estrada_2	Estrada_2	PF_Estrada_2	0-600	20400	0	0	0	0	0	0	0	5	0	0	0	1	0	0	0	0	1	0	0	0	0	0	0	0	0	0	0	0	0	0	0	0	0	0	2	0	0	0	0	0	0	0	0
Tartarugalzinho	PF	Estrada_2	Estrada_2	PF_Estrada_2	601-1200	20400	0	0	0	0	0	0	0	1	0	0	0	0	0	0	0	0	0	0	0	1	0	0	0	0	0	0	0	0	0	0	0	0	0	0	0	0	0	0	0	0	0	2	0
[truncated: 4 more columns]
