# Supplementary material for: Assessing assemblage-wide mammal responses to different types of habitat modification in Amazonian forests
Source: Sci Rep. 2022 Feb 2;12:1797. doi: 10.1038/s41598-022-05450-1 (PMC8810785; doi:10.1038/s41598-022-05450-1)
Supplement: Supplementary file 3 — Supplementary Information 3. [file 41598_2022_5450_MOESM3_ESM.csv]

locationID	decimalLatitude	decimalLongitude	geodeticDatum
EP_ON2a	0.675833	-51.249722	EPSG:4326
EP_ON3a	0.681667	-51.253333	EPSG:4326
EP_PD3a	0.69	-51.328889	EPSG:4326
EP_PD4a	0.694444	-51.300556	EPSG:4326
LF_UPA12_UT1	-3.383162841	-48.40178549	EPSG:4326
LF_UPA12_UT2	-3.384485983	-48.39477563	EPSG:4326
LF_UPA12_UT3	-3.385827626	-48.40162498	EPSG:4326
LF_UPA12_UT4	-3.385837182	-48.39255581	EPSG:4326
LF_UPA12_UT5	-3.392934751	-48.40137565	EPSG:4326
LF_UPA12_UT6	-3.39390439	-48.39359856	EPSG:4326
LF_UPA6_UT18	-3.311831142	-48.4702567	EPSG:4326
LF_UPA6_UT24	-3.30038464	-48.46341156	EPSG:4326
LF_UPA6_UT27	-3.2943137	-48.47105988	EPSG:4326
LF_UPA6_UT42	-3.283057875	-48.47177075	EPSG:4326
LF_UPA7_UT10	-3.410867397	-48.35245004	EPSG:4326
LF_UPA7_UT18	-3.415008411	-48.34438195	EPSG:4326
LF_UPA7_UT2	-3.312300721	-48.4733785	EPSG:4326
LF_UPA7_UT70	-3.383348188	-48.31463394	EPSG:4326
LF_UPA8_UT14	-3.37217512	-48.30298439	EPSG:4326
LF_UPA8_UT28	-3.372333453	-48.32005193	EPSG:4326
LF_UPA8_UT3	-3.375923006	-48.33378491	EPSG:4326
LF_UPA8_UT9	-3.372333453	-48.32005193	EPSG:4326
LF_UPA9_UT2	-3.43444753	-48.36592647	EPSG:4326
LF_UPA9_UT70	-3.425070006	-48.36287222	EPSG:4326
LF_UPA9_UT9	-3.435414644	-48.35146887	EPSG:4326
OP_Amapalma	-2.691222222	-48.93638889	EPSG:4326
OP_Areial	-2.553833333	-48.76236111	EPSG:4326
OP_CPA_I26	-2.300833333	-48.66136111	EPSG:4326
OP_CPA_M35	-2.334	-48.68883333	EPSG:4326
OP_Damasceno	-2.515555556	-48.84752778	EPSG:4326
OP_Galileia	-2.493555556	-48.7125	EPSG:4326
OP_Linhao	-2.599444444	-48.82055556	EPSG:4326
OP_Maxixi	-2.547722222	-48.84783333	EPSG:4326
PF_Amapalma	-2.669583333	-48.95097222	EPSG:4326
PF_Aporema_2	1.128889	-51.041389	EPSG:4326
PF_Areial	-2.606083333	-48.78391667	EPSG:4326
PF_Ariramba_2	1.222778	-51.004167	EPSG:4326
PF_Bituba	-0.591093	-52.735896	EPSG:4326
PF_Castanhal	-1.025864	-52.567435	EPSG:4326
PF_Castanheira	-2.611472222	-48.52505556	EPSG:4326
PF_CPA	-2.287305556	-48.70663889	EPSG:4326
PF_EN2	1.233889	-50.986389	EPSG:4326
PF_Estacao	-0.690536	-52.81922	EPSG:4326
PF_Estrada_2	1.094722	-51.054444	EPSG:4326
PF_Galileia	-2.489083333	-48.70908333	EPSG:4326
PF_Leoterio	-2.400583333	-48.81975	EPSG:4326
PF_Maxixi	-2.562138889	-48.89608333	EPSG:4326
PF_ON2b	0.672222	-51.260278	EPSG:4326
PF_Pacanari	-1.191192	-52.647732	EPSG:4326
PF_Paraiso	-2.515027778	-48.61633333	EPSG:4326
PF_PD3b	0.683611	-51.328611	EPSG:4326
PF_Quaruba	-1.02568	-52.904792	EPSG:4326
PF_UPA12_UT1	-3.383162841	-48.40178549	EPSG:4326
PF_UPA12_UT2	-3.384485983	-48.39477563	EPSG:4326
PF_UPA12_UT3	-3.385827626	-48.40162498	EPSG:4326
PF_UPA12_UT4	-3.385837182	-48.39255581	EPSG:4326
PF_UPA12_UT5	-3.392934751	-48.40137565	EPSG:4326
PF_UPA12_UT6	-3.39390439	-48.39359856	EPSG:4326
PF_UPA6_UT18	-3.311831142	-48.4702567	EPSG:4326
PF_UPA6_UT24	-3.30038464	-48.46341156	EPSG:4326
PF_UPA6_UT27	-3.2943137	-48.47105988	EPSG:4326
PF_UPA6_UT42	-3.283057875	-48.47177075	EPSG:4326
PF_UPA7_UT10	-3.410867397	-48.35245004	EPSG:4326
PF_UPA7_UT18	-3.415008411	-48.34438195	EPSG:4326
PF_UPA7_UT2	-3.312300721	-48.4733785	EPSG:4326
PF_UPA7_UT70	-3.383348188	-48.31463394	EPSG:4326
PF_UPA8_UT14	-3.37217512	-48.30298439	EPSG:4326
PF_UPA8_UT28	-3.372333453	-48.32005193	EPSG:4326
PF_UPA8_UT3	-3.375923006	-48.33378491	EPSG:4326
PF_UPA8_UT9	-3.372333453	-48.32005193	EPSG:4326
PF_UPA9_UT2	-3.43444753	-48.36592647	EPSG:4326
PF_UPA9_UT70	-3.425070006	-48.36287222	EPSG:4326
PF_UPA9_UT9	-3.435414644	-48.35146887	EPSG:4326
SF_55	-0.711844	-52.6669	EPSG:4326
SF_56	-0.702432	-52.635813	EPSG:4326
SF_75	-0.709214	-52.782631	EPSG:4326
SF_86	-0.604087	-52.652616	EPSG:4326
SF_91	-0.586957	-52.658783	EPSG:4326
